# Supplementary material for: Zno nanoparticles: improving photosynthesis, shoot development, and phyllosphere microbiome composition in tea plants
Source: J Nanobiotechnology. 2024 Jul 2;22:389. doi: 10.1186/s12951-024-02667-2 (PMC11221027; doi:10.1186/s12951-024-02667-2)
Supplement: Supplementary file 5 — Additional file 5: Table S1. Primer sequences used for qRT-PCR validation. [file 12951_2024_2667_MOESM5_ESM.xlsx]

## Sheet: Sheet1
Primer name	Primer sequences(5'to3')	Product size（bp）
CsGAPDH-F	TTGGCATCGTTGAGGGTCT	210
CsGAPDH-R	CAGTGGGAACACGGAAAGC
1-CSS0049576-F	TCTTCTCCGAAGGTGGCCTA	110
1-CSS0049576-R	GCCCTCAACAAGGCCCATAA
2-CSS0015941-F	TTCTCCGAAGGTGGCCTAGA	146
2-CSS0015941-R	TTTCCCTCTCCTACTCCGGG
3-CSS0017825-F	GTGAGGGTGGGCTTGACTAC	182
3-CSS0017825-R	TAGGCCCAATGGATCGAAGC
4-CSS0013793-F	AACCAGGATACCCAGGTGGC	109
4-CSS0013793-R	ATTGCGAGCCGTCCATTCTT
5-CSS0015878-F	AGTGATCAGAGCAGGTCTTCG	199
5-CSS0015878-R	GGGCCTTTCCACCAATAGCC
6-CSS0008156-F2	ACTGTGAGAGACCATGCTTCA	128
6-CSS0008156-R2	TGGCAACCATTGTGACTGGG
7-CSS0000042-F	GCAGGCAACACCAAAGACAT	129
7-CSS0000042-R	AAGCGCCGAGTAAACAGCAT
8-CSS0017477-F	CCCTGGTATTTGGTGACTATCCA	162
8-CSS0017477-R	TGAGGCTGCTAGGTTTGTCT
9-CSS0000089-F	TTATAGAGCACGTGTTGTTGGG	100
9-CSS0000089-R	AGCATTGGGTTCGTAGTCGT
10-CSS0010306-F2	GGACCCTGTAAATGGGTCAGA	116
10-CSS0010306-R2	GCCTTAGACGCTTGCATGATT
11-CSS0041726-F	TGGTGGGTATGGACAAGAAGG	109
11-CSS0041726-R	AAAGCCCTAGCACCATGAGC
12-CSS0042659-F2	TGTGATCTTCGAGGGTTTGAGG	143
12-CSS0042659-R2	GGCAGCATAAGAGGGCCAA
13-CSS0033573-F	AAGGAATGAGTGCGGGCTTG	170
13-CSS0033573-R	CGCCTTCGCTATTGCTTCTCT
14-CSS0009012-F	AAGGAGGACCGCAACTGG	115
14-CSS0009012-R	ATCTTTAAGCTCCCTCGCCC
15-CSS0003337-F	TGCCAACACATTGACTCGGG	111
15-CSS0003337-R	CTGCCTTGTCCGCTCATCTTA
16-CSS0008899-F	CTCGGGCATTGAGAGTTGGG	111
16-CSS0008899-R	AGATACCCTTCTCCCTGCCTT
17-CSS0021211-F	TGGCAACAGATTCAGTGGTGT	104
17-CSS0021211-R	GATGGCTCGGATTGTTGCAC
18-CSS0043153-F	ATCTGTTGGGCAACCCTGAC	137
18-CSS0043153-R	ACTAGATGGTGTCCAACCGC
19-CSS0028146-F	GACCCTGCCACATTCGTTCA	147
19-CSS0028146-R	TGGGCAAGTAATGCAAGGGA
20-CSS0015365-F	ACATAAGTCAGGAGCGTACAAACA	133
20-CSS0015365-R	TGGCTTGACCTTCTCGACATC
