# Supplementary material for: Zno nanoparticles: improving photosynthesis, shoot development, and phyllosphere microbiome composition in tea plants
Source: J Nanobiotechnology. 2024 Jul 2;22:389. doi: 10.1186/s12951-024-02667-2 (PMC11221027; doi:10.1186/s12951-024-02667-2)
Supplement: Supplementary file 6 — Additional file 6: Table S2. Transcriptome raw data filtering, sequencing error rate checking, and GC content distribution checking. [file 12951_2024_2667_MOESM6_ESM.xls]

Sample	Raw Reads	Clean Reads	Clean Base(G)	Error Rate(%)	Q20(%)	Q30(%)	GC Content(%)
CKL1	48504488	47374622	7.11	0.02	98.3	94.97	44.96
CKL2	51837020	50451556	7.57	0.02	98.36	95.13	45.05
CKL3	49118020	48362726	7.25	0.03	97.93	94.01	45.03
T1L1	50312270	49496136	7.42	0.03	97.9	93.91	45.39
T1L2	50974336	50135006	7.52	0.03	97.9	93.93	45.39
T1L3	48795148	48025940	7.2	0.03	97.99	94.13	45.3
T2L1	47519218	46664996	7	0.03	97.88	93.89	45.28
T2L2	45404962	44548740	6.68	0.03	97.87	93.86	45.28
T2L3	49926184	48975330	7.35	0.03	97.89	93.98	45.63
CKS1	43480670	42706294	6.41	0.03	97.79	93.73	45.45
CKS2	53488544	52426986	7.86	0.03	97.72	93.61	45.7
CKS3	57030884	56099904	8.41	0.03	97.79	93.71	45.5
T1S1	57968404	56852792	8.53	0.03	97.85	93.85	45.37
T1S2	55561044	54554366	8.18	0.03	97.82	93.76	45.33
T1S3	54311526	53370296	8.01	0.03	97.83	93.77	45.45
T2S1	54019190	53101270	7.97	0.03	97.89	93.93	45.44
T2S2	51100412	49992714	7.5	0.03	97.63	93.44	45.83
T2S3	52833532	51956812	7.79	0.03	97.73	93.57	45.5
