# Supplementary material for: Zno nanoparticles: improving photosynthesis, shoot development, and phyllosphere microbiome composition in tea plants
Source: J Nanobiotechnology. 2024 Jul 2;22:389. doi: 10.1186/s12951-024-02667-2 (PMC11221027; doi:10.1186/s12951-024-02667-2)
Supplement: Supplementary file 9 — Additional file 9: Table S5. Correlation coefficients and significance of differences in the analysis of the correlation between phyllosphere endophytic microorganisms and starch and sucrose metabolism under different concentrations of ZnO NPs. [file 12951_2024_2667_MOESM9_ESM.xlsx]

## Sheet: Bacterial correlation
ID1	ID2	r	p
Aeromonas	D-Fructose	-0.267859	0.485905
Aeromonas	D-Saccharic-acid	0.801089	0.00945639
Aeromonas	DMelezitose-O-rhamnoside	-0.144187	0.711306
Aeromonas	Glucaric-acid-1-Phosphate	0.637709	0.0646401
Aeromonas	Isomaltulose	0.673017	0.0469476
Aeromonas	Ribitol	0.838506	0.00474083
Aeromonas	Rutinose	0.0686922	0.86061
Aeromonas	Solatriose	0.696157	0.0372429
Aeromonas	sorbose	-0.267859	0.485905
Bryobacter	D-Fructose	-0.165805	0.669868
Bryobacter	D-Saccharic-acid	-0.224159	0.562038
Bryobacter	DMelezitose-O-rhamnoside	0.828202	0.00582433
Bryobacter	Glucaric-acid-1-Phosphate	-0.486048	0.184638
Bryobacter	Isomaltulose	-0.0192745	0.960746
Bryobacter	Ribitol	-0.047335	0.90375
Bryobacter	Rutinose	0.0683041	0.861392
Bryobacter	Solatriose	-0.0896695	0.818546
Bryobacter	sorbose	-0.165805	0.669868
Corynebacterium	D-Fructose	-0.344455	0.364012
Corynebacterium	D-Saccharic-acid	0.796464	0.0101991
Corynebacterium	DMelezitose-O-rhamnoside	-0.268836	0.484253
Corynebacterium	Glucaric-acid-1-Phosphate	0.808466	0.0083489
Corynebacterium	Isomaltulose	0.690653	0.0394209
Corynebacterium	Ribitol	0.893602	0.00116413
Corynebacterium	Rutinose	0.0205952	0.958059
Corynebacterium	Solatriose	0.496406	0.174058
Corynebacterium	sorbose	-0.344455	0.364012
Duganella	D-Fructose	0.982791	2.16464e-06
Duganella	D-Saccharic-acid	-0.50155	0.168937
Duganella	DMelezitose-O-rhamnoside	-0.444661	0.230441
Duganella	Glucaric-acid-1-Phosphate	-0.104982	0.788087
Duganella	Isomaltulose	-0.526391	0.145432
Duganella	Ribitol	-0.318762	0.403125
Duganella	Rutinose	-0.485504	0.185204
Duganella	Solatriose	-0.446071	0.228787
Duganella	sorbose	0.982791	2.16464e-06
Dyadobacter	D-Fructose	-0.344997	0.363208
Dyadobacter	D-Saccharic-acid	0.667438	0.0495067
Dyadobacter	DMelezitose-O-rhamnoside	-0.31576	0.407817
Dyadobacter	Glucaric-acid-1-Phosphate	0.80327	0.00911933
Dyadobacter	Isomaltulose	0.594285	0.0914887
Dyadobacter	Ribitol	0.792056	0.0109428
Dyadobacter	Rutinose	-0.0171344	0.965103
Dyadobacter	Solatriose	0.274862	0.474121
Dyadobacter	sorbose	-0.344997	0.363208
Exiguobacterium	D-Fructose	-0.235716	0.541484
Exiguobacterium	D-Saccharic-acid	-0.193132	0.618579
Exiguobacterium	DMelezitose-O-rhamnoside	0.857817	0.00309663
Exiguobacterium	Glucaric-acid-1-Phosphate	-0.534699	0.138025
Exiguobacterium	Isomaltulose	0.184786	0.634104
Exiguobacterium	Ribitol	-0.101291	0.795408
Exiguobacterium	Rutinose	0.417811	0.263141
Exiguobacterium	Solatriose	-0.0534878	0.891295
Exiguobacterium	sorbose	-0.235716	0.541484
Leifsonia	D-Fructose	0.914176	0.000560232
Leifsonia	D-Saccharic-acid	-0.476923	0.194253
Leifsonia	DMelezitose-O-rhamnoside	-0.490599	0.179946
Leifsonia	Glucaric-acid-1-Phosphate	0.0313462	0.936194
Leifsonia	Isomaltulose	-0.489305	0.181274
Leifsonia	Ribitol	-0.187444	0.629147
Leifsonia	Rutinose	-0.475282	0.196011
Leifsonia	Solatriose	-0.418825	0.261864
Leifsonia	sorbose	0.914176	0.000560232
Lysinibacillus	D-Fructose	-0.179743	0.643545
Lysinibacillus	D-Saccharic-acid	0.0514234	0.895472
Lysinibacillus	DMelezitose-O-rhamnoside	0.148306	0.703356
Lysinibacillus	Glucaric-acid-1-Phosphate	-0.160372	0.680213
Lysinibacillus	Isomaltulose	0.47673	0.194459
Lysinibacillus	Ribitol	-0.131045	0.736829
Lysinibacillus	Rutinose	0.82617	0.00605625
Lysinibacillus	Solatriose	0.0763162	0.845282
Lysinibacillus	sorbose	-0.179743	0.643545
Microbacterium	D-Fructose	-0.266375	0.488417
Microbacterium	D-Saccharic-acid	0.798285	0.00990221
Microbacterium	DMelezitose-O-rhamnoside	-0.108484	0.781154
Microbacterium	Glucaric-acid-1-Phosphate	0.603311	0.0854298
Microbacterium	Isomaltulose	0.651825	0.0571356
Microbacterium	Ribitol	0.818835	0.00694576
Microbacterium	Rutinose	0.0799461	0.838
Microbacterium	Solatriose	0.738431	0.023076
Microbacterium	sorbose	-0.266375	0.488417
Paracoccus	D-Fructose	-0.300099	0.432686
Paracoccus	D-Saccharic-acid	0.815081	0.00743355
Paracoccus	DMelezitose-O-rhamnoside	-0.198744	0.608213
Paracoccus	Glucaric-acid-1-Phosphate	0.689006	0.0400883
Paracoccus	Isomaltulose	0.729934	0.0255737
Paracoccus	Ribitol	0.883179	0.00159762
Paracoccus	Rutinose	0.114307	0.769657
Paracoccus	Solatriose	0.711884	0.031454
Paracoccus	sorbose	-0.300099	0.432686
Phenylobacterium	D-Fructose	-0.179743	0.643545
Phenylobacterium	D-Saccharic-acid	0.0514234	0.895472
Phenylobacterium	DMelezitose-O-rhamnoside	0.148306	0.703356
Phenylobacterium	Glucaric-acid-1-Phosphate	-0.160372	0.680213
Phenylobacterium	Isomaltulose	0.47673	0.194459
Phenylobacterium	Ribitol	-0.131045	0.736829
Phenylobacterium	Rutinose	0.82617	0.00605625
Phenylobacterium	Solatriose	0.0763162	0.845282
Phenylobacterium	sorbose	-0.179743	0.643545
Pseudarthrobacter	D-Fructose	-0.448371	0.226106
Pseudarthrobacter	D-Saccharic-acid	0.737904	0.0232261
Pseudarthrobacter	DMelezitose-O-rhamnoside	-0.0572204	0.883749
Pseudarthrobacter	Glucaric-acid-1-Phosphate	0.495156	0.175316
Pseudarthrobacter	Isomaltulose	0.870861	0.00224088
Pseudarthrobacter	Ribitol	0.742172	0.0220294
Pseudarthrobacter	Rutinose	0.528082	0.143906
Pseudarthrobacter	Solatriose	0.782545	0.0126695
Pseudarthrobacter	sorbose	-0.448371	0.226106
Rhodococcus	D-Fructose	-0.209454	0.588597
Rhodococcus	D-Saccharic-acid	0.650712	0.0577062
Rhodococcus	DMelezitose-O-rhamnoside	-0.000461911	0.999059
Rhodococcus	Glucaric-acid-1-Phosphate	0.35775	0.34452
Rhodococcus	Isomaltulose	0.534646	0.138072
Rhodococcus	Ribitol	0.664991	0.0506565
Rhodococcus	Rutinose	0.113049	0.772136
Rhodococcus	Solatriose	0.831981	0.00540918
Rhodococcus	sorbose	-0.209454	0.588597
Sphingomonas	D-Fructose	-0.326387	0.391323
Sphingomonas	D-Saccharic-acid	0.835048	0.00508755
Sphingomonas	DMelezitose-O-rhamnoside	-0.00264141	0.994619
Sphingomonas	Glucaric-acid-1-Phosphate	0.599411	0.0880166
Sphingomonas	Isomaltulose	0.710368	0.0319847
Sphingomonas	Ribitol	0.867101	0.00246817
Sphingomonas	Rutinose	0.154382	0.691675
Sphingomonas	Solatriose	0.792747	0.0108239
Sphingomonas	sorbose	-0.326387	0.391323
unidentified_Acidobacteriales	D-Fructose	-0.179743	0.643545
unidentified_Acidobacteriales	D-Saccharic-acid	0.0514234	0.895472
unidentified_Acidobacteriales	DMelezitose-O-rhamnoside	0.148306	0.703356
unidentified_Acidobacteriales	Glucaric-acid-1-Phosphate	-0.160372	0.680213
unidentified_Acidobacteriales	Isomaltulose	0.47673	0.194459
unidentified_Acidobacteriales	Ribitol	-0.131045	0.736829
unidentified_Acidobacteriales	Rutinose	0.82617	0.00605625
unidentified_Acidobacteriales	Solatriose	0.0763162	0.845282
unidentified_Acidobacteriales	sorbose	-0.179743	0.643545

## Sheet: Fungal correlation
ID1	ID2	r	p
Acremonium	1-sn-Glycero-3-phospho-1D-myo-inositol	-0.811857	0.00787067
Acremonium	D-Erythrose-4-phosphate	-0.802124	0.00929543
Acremonium	D-Fructose	0.509638	0.16106
Acremonium	D-Fructose-6-Phosphate	-0.778695	0.0134176
Acremonium	D-Fucose	-0.594694	0.0912089
Acremonium	D-Glucosamine-1-phosphate	-0.728901	0.0258888
Acremonium	D-Glucose-1-phosphate	-0.913394	0.000577831
Acremonium	D-Glucose-6-phosphate	-0.778695	0.0134176
Acremonium	D-Lactose	-0.583869	0.0988005
Acremonium	D-Saccharic-acid	-0.625486	0.0716154
Acremonium	D-Sedoheptuiose-7-phosphate	-0.776107	0.0139366
Acremonium	D-Sucrose	-0.876877	0.0019079
Acremonium	DMelezitose-O-rhamnoside	-0.578038	0.103044
Acremonium	Glucaric-acid-1-Phosphate	-0.253879	0.509783
Acremonium	Isomaltulose	-0.66483	0.0507327
Acremonium	Laminaran	-0.67182	0.0474892
Acremonium	Raffinose	-0.82023	0.00677014
Acremonium	Ribitol	-0.507733	0.162895
Acremonium	Rutinose	-0.728399	0.0260431
Acremonium	Sedoheptulose	-0.711845	0.0314676
Acremonium	Solatriose	-0.657071	0.0544946
Acremonium	Sorbitol-6-phosphate	-0.872223	0.00216225
Acremonium	sorbose	0.509638	0.16106
Acremonium	Trehalose-6-phosphate	-0.899051	0.000973822
Arthothelium	1-sn-Glycero-3-phospho-1D-myo-inositol	0.313035	0.412096
Arthothelium	D-Erythrose-4-phosphate	0.387358	0.30301
Arthothelium	D-Fructose	-0.391721	0.29712
Arthothelium	D-Fructose-6-Phosphate	0.553073	0.122449
Arthothelium	D-Fucose	-0.167182	0.667252
Arthothelium	D-Glucosamine-1-phosphate	0.325331	0.392948
Arthothelium	D-Glucose-1-phosphate	0.718866	0.0290848
Arthothelium	D-Glucose-6-phosphate	0.553073	0.122449
Arthothelium	D-Lactose	0.95891	4.44779e-05
Arthothelium	D-Saccharic-acid	0.125486	0.747694
Arthothelium	D-Sedoheptuiose-7-phosphate	0.316592	0.406514
Arthothelium	D-Sucrose	0.355183	0.348242
Arthothelium	DMelezitose-O-rhamnoside	0.343163	0.365935
Arthothelium	Glucaric-acid-1-Phosphate	-0.203615	0.599265
Arthothelium	Isomaltulose	0.453083	0.220665
Arthothelium	Laminaran	0.682794	0.0426705
Arthothelium	Raffinose	0.59717	0.0895242
Arthothelium	Ribitol	-0.00769585	0.984323
Arthothelium	Rutinose	0.808614	0.0083277
Arthothelium	Sedoheptulose	0.284254	0.458509
Arthothelium	Solatriose	0.395706	0.291792
Arthothelium	Sorbitol-6-phosphate	0.609157	0.0816408
Arthothelium	sorbose	-0.391721	0.29712
Arthothelium	Trehalose-6-phosphate	0.326416	0.391279
Ascochyta	1-sn-Glycero-3-phospho-1D-myo-inositol	-0.799864	0.00964955
Ascochyta	D-Erythrose-4-phosphate	-0.702654	0.0347744
Ascochyta	D-Fructose	0.268389	0.485008
Ascochyta	D-Fructose-6-Phosphate	-0.724437	0.0272804
Ascochyta	D-Fucose	-0.6291	0.0695064
Ascochyta	D-Glucosamine-1-phosphate	-0.731579	0.0250769
Ascochyta	D-Glucose-1-phosphate	-0.856806	0.00317113
Ascochyta	D-Glucose-6-phosphate	-0.724437	0.0272804
Ascochyta	D-Lactose	-0.535683	0.137163
Ascochyta	D-Saccharic-acid	-0.58085	0.100984
Ascochyta	D-Sedoheptuiose-7-phosphate	-0.746837	0.0207689
Ascochyta	D-Sucrose	-0.724017	0.027414
Ascochyta	DMelezitose-O-rhamnoside	-0.406466	0.277652
Ascochyta	Glucaric-acid-1-Phosphate	-0.396799	0.290338
Ascochyta	Isomaltulose	-0.611134	0.0803838
Ascochyta	Laminaran	-0.645167	0.0606023
Ascochyta	Raffinose	-0.735595	0.0238908
Ascochyta	Ribitol	-0.628611	0.0697895
Ascochyta	Rutinose	-0.61797	0.0761286
Ascochyta	Sedoheptulose	-0.6595	0.0532987
Ascochyta	Solatriose	-0.678036	0.0447195
Ascochyta	Sorbitol-6-phosphate	-0.772974	0.0145829
Ascochyta	sorbose	0.268389	0.485008
Ascochyta	Trehalose-6-phosphate	-0.817069	0.00717248
Aspergillus	1-sn-Glycero-3-phospho-1D-myo-inositol	0.737736	0.023274
Aspergillus	D-Erythrose-4-phosphate	0.706216	0.0334674
Aspergillus	D-Fructose	-0.590291	0.0942518
Aspergillus	D-Fructose-6-Phosphate	0.827981	0.00584925
Aspergillus	D-Fucose	0.711665	0.0315302
Aspergillus	D-Glucosamine-1-phosphate	0.894743	0.0011223
Aspergillus	D-Glucose-1-phosphate	0.67885	0.0443642
Aspergillus	D-Glucose-6-phosphate	0.827981	0.00584925
Aspergillus	D-Lactose	0.511861	0.158933
Aspergillus	D-Saccharic-acid	0.943175	0.000136203
Aspergillus	D-Sedoheptuiose-7-phosphate	0.778156	0.0135247
Aspergillus	D-Sucrose	0.587612	0.0961335
Aspergillus	DMelezitose-O-rhamnoside	0.0986071	0.80074
Aspergillus	Glucaric-acid-1-Phosphate	0.593118	0.0922914
Aspergillus	Isomaltulose	0.849436	0.0037516
Aspergillus	Laminaran	0.421735	0.258217
Aspergillus	Raffinose	0.272768	0.477632
Aspergillus	Ribitol	0.809602	0.00818663
Aspergillus	Rutinose	0.500797	0.169681
Aspergillus	Sedoheptulose	0.948133	9.94367e-05
Aspergillus	Solatriose	0.913592	0.000573354
Aspergillus	Sorbitol-6-phosphate	0.844407	0.00418711
Aspergillus	sorbose	-0.590291	0.0942518
Aspergillus	Trehalose-6-phosphate	0.670219	0.0482204
Bensingtonia	1-sn-Glycero-3-phospho-1D-myo-inositol	-0.794198	0.010577
Bensingtonia	D-Erythrose-4-phosphate	-0.677204	0.0450838
Bensingtonia	D-Fructose	0.270514	0.481423
Bensingtonia	D-Fructose-6-Phosphate	-0.673795	0.0465978
Bensingtonia	D-Fucose	-0.592852	0.0924749
Bensingtonia	D-Glucosamine-1-phosphate	-0.714377	0.0305941
Bensingtonia	D-Glucose-1-phosphate	-0.819357	0.00687963
Bensingtonia	D-Glucose-6-phosphate	-0.673795	0.0465978
Bensingtonia	D-Lactose	-0.513696	0.157189
Bensingtonia	D-Saccharic-acid	-0.551091	0.124076
Bensingtonia	D-Sedoheptuiose-7-phosphate	-0.719318	0.0289355
Bensingtonia	D-Sucrose	-0.674796	0.0461498
Bensingtonia	DMelezitose-O-rhamnoside	-0.361679	0.338859
Bensingtonia	Glucaric-acid-1-Phosphate	-0.423244	0.256337
Bensingtonia	Isomaltulose	-0.584196	0.0985655
Bensingtonia	Laminaran	-0.640816	0.0629378
Bensingtonia	Raffinose	-0.70955	0.0322732
Bensingtonia	Ribitol	-0.63843	0.0642428
Bensingtonia	Rutinose	-0.581425	0.100566
Bensingtonia	Sedoheptulose	-0.632189	0.0677347
Bensingtonia	Solatriose	-0.645943	0.0601914
Bensingtonia	Sorbitol-6-phosphate	-0.726807	0.0265357
Bensingtonia	sorbose	0.270514	0.481423
Bensingtonia	Trehalose-6-phosphate	-0.77971	0.0132176
Blastobotrys	1-sn-Glycero-3-phospho-1D-myo-inositol	-0.0702764	0.857422
Blastobotrys	D-Erythrose-4-phosphate	-0.0757061	0.846508
Blastobotrys	D-Fructose	-0.203753	0.599012
Blastobotrys	D-Fructose-6-Phosphate	-0.206403	0.594163
Blastobotrys	D-Fucose	-0.0763722	0.84517
Blastobotrys	D-Glucosamine-1-phosphate	-0.216997	0.574919
Blastobotrys	D-Glucose-1-phosphate	0.196443	0.612456
Blastobotrys	D-Glucose-6-phosphate	-0.206403	0.594163
Blastobotrys	D-Lactose	0.103522	0.790981
Blastobotrys	D-Saccharic-acid	-0.256177	0.505826
Blastobotrys	D-Sedoheptuiose-7-phosphate	0.159663	0.681568
Blastobotrys	D-Sucrose	0.339265	0.371761
Blastobotrys	DMelezitose-O-rhamnoside	0.83081	0.00553559
Blastobotrys	Glucaric-acid-1-Phosphate	-0.560888	0.116157
Blastobotrys	Isomaltulose	-0.0552529	0.887726
Blastobotrys	Laminaran	0.699711	0.035879
Blastobotrys	Raffinose	0.682449	0.042817
Blastobotrys	Ribitol	-0.0589337	0.880288
Blastobotrys	Rutinose	0.0994859	0.798993
Blastobotrys	Sedoheptulose	-0.1701	0.661722
Blastobotrys	Solatriose	0.0886259	0.82063
Blastobotrys	Sorbitol-6-phosphate	0.110307	0.777551
Blastobotrys	sorbose	-0.203753	0.599012
Blastobotrys	Trehalose-6-phosphate	0.247027	0.521653
Boletus	1-sn-Glycero-3-phospho-1D-myo-inositol	0.921672	0.000409923
Boletus	D-Erythrose-4-phosphate	0.834429	0.00515135
Boletus	D-Fructose	-0.722609	0.0278641
Boletus	D-Fructose-6-Phosphate	0.851224	0.00360454
Boletus	D-Fucose	0.775727	0.014014
Boletus	D-Glucosamine-1-phosphate	0.823106	0.00641774
Boletus	D-Glucose-1-phosphate	0.834239	0.00517101
Boletus	D-Glucose-6-phosphate	0.851224	0.00360454
Boletus	D-Lactose	0.434337	0.242739
Boletus	D-Saccharic-acid	0.855792	0.003247
Boletus	D-Sedoheptuiose-7-phosphate	0.869639	0.00231307
Boletus	D-Sucrose	0.716066	0.0300205
Boletus	DMelezitose-O-rhamnoside	0.205119	0.596509
Boletus	Glucaric-acid-1-Phosphate	0.635346	0.0659536
Boletus	Isomaltulose	0.666659	0.049871
Boletus	Laminaran	0.365435	0.333491
Boletus	Raffinose	0.469684	0.202075
Boletus	Ribitol	0.683936	0.0421879
Boletus	Rutinose	0.471088	0.200544
Boletus	Sedoheptulose	0.878748	0.00181178
Boletus	Solatriose	0.650102	0.0580203
Boletus	Sorbitol-6-phosphate	0.831446	0.00546673
Boletus	sorbose	-0.722609	0.0278641
Boletus	Trehalose-6-phosphate	0.828869	0.00574953
Candida	1-sn-Glycero-3-phospho-1D-myo-inositol	0.0708071	0.856354
Candida	D-Erythrose-4-phosphate	0.168218	0.665288
Candida	D-Fructose	-0.286041	0.455565
Candida	D-Fructose-6-Phosphate	-0.277717	0.469351
Candida	D-Fucose	-0.0508986	0.896534
Candida	D-Glucosamine-1-phosphate	-0.102544	0.79292
Candida	D-Glucose-1-phosphate	0.0727238	0.8525
Candida	D-Glucose-6-phosphate	-0.277717	0.469351
Candida	D-Lactose	-0.145749	0.708288
Candida	D-Saccharic-acid	-0.137171	0.724902
Candida	D-Sedoheptuiose-7-phosphate	0.0357903	0.927166
Candida	D-Sucrose	0.557994	0.118464
Candida	DMelezitose-O-rhamnoside	0.84807	0.00386665
Candida	Glucaric-acid-1-Phosphate	-0.436467	0.240173
Candida	Isomaltulose	0.0943266	0.809259
Candida	Laminaran	0.537926	0.135209
Candida	Raffinose	0.696358	0.0371649
Candida	Ribitol	0.0102517	0.979117
Candida	Rutinose	0.169304	0.663229
Candida	Sedoheptulose	-0.0885501	0.820782
Candida	Solatriose	-0.0413171	0.915949
Candida	Sorbitol-6-phosphate	0.0777263	0.842452
Candida	sorbose	-0.286041	0.455565
Candida	Trehalose-6-phosphate	0.42911	0.249097
Chaetosphaeria	1-sn-Glycero-3-phospho-1D-myo-inositol	0.224787	0.560915
Chaetosphaeria	D-Erythrose-4-phosphate	0.470555	0.201125
Chaetosphaeria	D-Fructose	-0.213977	0.580381
Chaetosphaeria	D-Fructose-6-Phosphate	0.245533	0.524257
Chaetosphaeria	D-Fucose	-0.393793	0.294342
Chaetosphaeria	D-Glucosamine-1-phosphate	0.252085	0.512881
Chaetosphaeria	D-Glucose-1-phosphate	0.352057	0.352803
Chaetosphaeria	D-Glucose-6-phosphate	0.245533	0.524257
Chaetosphaeria	D-Lactose	0.582521	0.0997719
Chaetosphaeria	D-Saccharic-acid	0.00662469	0.986505
Chaetosphaeria	D-Sedoheptuiose-7-phosphate	-0.11442	0.769434
Chaetosphaeria	D-Sucrose	0.439799	0.236189
Chaetosphaeria	DMelezitose-O-rhamnoside	0.315528	0.40818
Chaetosphaeria	Glucaric-acid-1-Phosphate	-0.25888	0.501187
Chaetosphaeria	Isomaltulose	0.475257	0.196037
Chaetosphaeria	Laminaran	0.40439	0.280352
Chaetosphaeria	Raffinose	0.51794	0.153199
Chaetosphaeria	Ribitol	-0.141219	0.717049
Chaetosphaeria	Rutinose	0.844061	0.00421821
Chaetosphaeria	Sedoheptulose	0.124209	0.750195
Chaetosphaeria	Solatriose	0.0586765	0.880808
Chaetosphaeria	Sorbitol-6-phosphate	0.350349	0.355307
Chaetosphaeria	sorbose	-0.213977	0.580381
Chaetosphaeria	Trehalose-6-phosphate	0.323889	0.395173
Cladorrhinum	1-sn-Glycero-3-phospho-1D-myo-inositol	-0.807072	0.00855104
Cladorrhinum	D-Erythrose-4-phosphate	-0.768823	0.0154696
Cladorrhinum	D-Fructose	0.452222	0.221654
Cladorrhinum	D-Fructose-6-Phosphate	-0.785626	0.0120914
Cladorrhinum	D-Fucose	-0.606184	0.0835546
Cladorrhinum	D-Glucosamine-1-phosphate	-0.750982	0.01969
Cladorrhinum	D-Glucose-1-phosphate	-0.923733	0.000374174
Cladorrhinum	D-Glucose-6-phosphate	-0.785626	0.0120914
Cladorrhinum	D-Lactose	-0.631907	0.0678953
Cladorrhinum	D-Saccharic-acid	-0.647326	0.059464
Cladorrhinum	D-Sedoheptuiose-7-phosphate	-0.783707	0.0124493
Cladorrhinum	D-Sucrose	-0.823187	0.00640798
Cladorrhinum	DMelezitose-O-rhamnoside	-0.519952	0.151329
Cladorrhinum	Glucaric-acid-1-Phosphate	-0.311258	0.414897
Cladorrhinum	Isomaltulose	-0.730917	0.0252762
Cladorrhinum	Laminaran	-0.728245	0.0260905
Cladorrhinum	Raffinose	-0.804303	0.00896238
Cladorrhinum	Ribitol	-0.632608	0.0674969
Cladorrhinum	Rutinose	-0.707679	0.0329398
Cladorrhinum	Sedoheptulose	-0.728373	0.0260511
Cladorrhinum	Solatriose	-0.744263	0.0214584
Cladorrhinum	Sorbitol-6-phosphate	-0.872995	0.00211848
Cladorrhinum	sorbose	0.452222	0.221654
Cladorrhinum	Trehalose-6-phosphate	-0.890663	0.00127682
Cladosporium	1-sn-Glycero-3-phospho-1D-myo-inositol	0.79247	0.0108714
Cladosporium	D-Erythrose-4-phosphate	0.740013	0.0226295
Cladosporium	D-Fructose	-0.616457	0.0770581
Cladosporium	D-Fructose-6-Phosphate	0.694913	0.0377281
Cladosporium	D-Fucose	0.445706	0.229214
Cladosporium	D-Glucosamine-1-phosphate	0.55544	0.120523
Cladosporium	D-Glucose-1-phosphate	0.804774	0.00889158
Cladosporium	D-Glucose-6-phosphate	0.694913	0.0377281
Cladosporium	D-Lactose	0.496468	0.173996
Cladosporium	D-Saccharic-acid	0.556019	0.120054
Cladosporium	D-Sedoheptuiose-7-phosphate	0.601066	0.0869132
Cladosporium	D-Sucrose	0.591419	0.0934667
Cladosporium	DMelezitose-O-rhamnoside	0.167345	0.666944
Cladosporium	Glucaric-acid-1-Phosphate	0.479089	0.191946
Cladosporium	Isomaltulose	0.583877	0.0987946
Cladosporium	Laminaran	0.34143	0.36852
Cladosporium	Raffinose	0.543811	0.130162
Cladosporium	Ribitol	0.521465	0.14993
Cladosporium	Rutinose	0.472154	0.199386
Cladosporium	Sedoheptulose	0.590787	0.0939059
Cladosporium	Solatriose	0.350179	0.355556
Cladosporium	Sorbitol-6-phosphate	0.636878	0.0651003
Cladosporium	sorbose	-0.616457	0.0770581
Cladosporium	Trehalose-6-phosphate	0.757349	0.0181059
Clitopilus	1-sn-Glycero-3-phospho-1D-myo-inositol	-0.0278044	0.943394
Clitopilus	D-Erythrose-4-phosphate	0.0487223	0.90094
Clitopilus	D-Fructose	-0.165805	0.669868
Clitopilus	D-Fructose-6-Phosphate	-0.354416	0.349359
Clitopilus	D-Fucose	-0.0662425	0.865544
Clitopilus	D-Glucosamine-1-phosphate	-0.196924	0.611569
Clitopilus	D-Glucose-1-phosphate	-0.00188825	0.996153
Clitopilus	D-Glucose-6-phosphate	-0.354416	0.349359
Clitopilus	D-Lactose	-0.215657	0.577339
Clitopilus	D-Saccharic-acid	-0.224159	0.562038
Clitopilus	D-Sedoheptuiose-7-phosphate	-0.0102001	0.979222
Clitopilus	D-Sucrose	0.467828	0.204108
Clitopilus	DMelezitose-O-rhamnoside	0.828202	0.00582433
Clitopilus	Glucaric-acid-1-Phosphate	-0.486048	0.184638
Clitopilus	Isomaltulose	-0.0192745	0.960746
Clitopilus	Laminaran	0.492025	0.178491
Clitopilus	Raffinose	0.640118	0.0633178
Clitopilus	Ribitol	-0.047335	0.90375
Clitopilus	Rutinose	0.0683041	0.861392
Clitopilus	Sedoheptulose	-0.182617	0.63816
Clitopilus	Solatriose	-0.0896695	0.818546
Clitopilus	Sorbitol-6-phosphate	-0.0103083	0.979002
Clitopilus	sorbose	-0.165805	0.669868
Clitopilus	Trehalose-6-phosphate	0.338498	0.372914
Colletotrichum	1-sn-Glycero-3-phospho-1D-myo-inositol	0.24814	0.519719
Colletotrichum	D-Erythrose-4-phosphate	0.243258	0.528229
Colletotrichum	D-Fructose	-0.575123	0.105206
Colletotrichum	D-Fructose-6-Phosphate	0.435193	0.241705
Colletotrichum	D-Fucose	-0.0034911	0.992888
Colletotrichum	D-Glucosamine-1-phosphate	0.283322	0.460049
Colletotrichum	D-Glucose-1-phosphate	0.662684	0.0517561
Colletotrichum	D-Glucose-6-phosphate	0.435193	0.241705
Colletotrichum	D-Lactose	0.820364	0.00675348
Colletotrichum	D-Saccharic-acid	0.15357	0.693233
Colletotrichum	D-Sedoheptuiose-7-phosphate	0.523351	0.148198
Colletotrichum	D-Sucrose	0.383738	0.307942
Colletotrichum	DMelezitose-O-rhamnoside	0.590284	0.0942566
Colletotrichum	Glucaric-acid-1-Phosphate	-0.317722	0.404748
Colletotrichum	Isomaltulose	0.31349	0.41138
Colletotrichum	Laminaran	0.868337	0.00239177
Colletotrichum	Raffinose	0.637122	0.0649647
Colletotrichum	Ribitol	0.0299897	0.938951
Colletotrichum	Rutinose	0.606016	0.0836636
Colletotrichum	Sedoheptulose	0.318877	0.402947
Colletotrichum	Solatriose	0.545239	0.128955
Colletotrichum	Sorbitol-6-phosphate	0.63538	0.065935
Colletotrichum	sorbose	-0.575123	0.105206
Colletotrichum	Trehalose-6-phosphate	0.295201	0.440598
Cordyceps	1-sn-Glycero-3-phospho-1D-myo-inositol	0.780302	0.0131018
Cordyceps	D-Erythrose-4-phosphate	0.772982	0.0145813
Cordyceps	D-Fructose	-0.536544	0.136411
Cordyceps	D-Fructose-6-Phosphate	0.596262	0.0901398
Cordyceps	D-Fucose	0.797545	0.0100222
Cordyceps	D-Glucosamine-1-phosphate	0.850097	0.00369673
Cordyceps	D-Glucose-1-phosphate	0.487011	0.18364
Cordyceps	D-Glucose-6-phosphate	0.596262	0.0901398
Cordyceps	D-Lactose	0.0861675	0.825544
Cordyceps	D-Saccharic-acid	0.888605	0.00136012
Cordyceps	D-Sedoheptuiose-7-phosphate	0.693072	0.0384538
Cordyceps	D-Sucrose	0.767276	0.0158089
Cordyceps	DMelezitose-O-rhamnoside	0.272593	0.477926
Cordyceps	Glucaric-acid-1-Phosphate	0.585377	0.0977209
Cordyceps	Isomaltulose	0.713629	0.0308506
Cordyceps	Laminaran	0.298068	0.43596
Cordyceps	Raffinose	0.350138	0.355617
Cordyceps	Ribitol	0.756566	0.0182959
Cordyceps	Rutinose	0.387058	0.303416
Cordyceps	Sedoheptulose	0.867803	0.00242457
Cordyceps	Solatriose	0.695836	0.0373678
Cordyceps	Sorbitol-6-phosphate	0.698766	0.0362384
Cordyceps	sorbose	-0.536544	0.136411
Cordyceps	Trehalose-6-phosphate	0.782827	0.0126158
Cylindrocarpon	1-sn-Glycero-3-phospho-1D-myo-inositol	-0.418055	0.262834
Cylindrocarpon	D-Erythrose-4-phosphate	-0.443838	0.231408
Cylindrocarpon	D-Fructose	0.877248	0.00188856
Cylindrocarpon	D-Fructose-6-Phosphate	-0.326525	0.39111
Cylindrocarpon	D-Fucose	-0.117507	0.763354
Cylindrocarpon	D-Glucosamine-1-phosphate	-0.428275	0.25012
Cylindrocarpon	D-Glucose-1-phosphate	-0.467858	0.204075
Cylindrocarpon	D-Glucose-6-phosphate	-0.326525	0.39111
Cylindrocarpon	D-Lactose	-0.47129	0.200324
Cylindrocarpon	D-Saccharic-acid	-0.3747	0.32043
Cylindrocarpon	D-Sedoheptuiose-7-phosphate	-0.510433	0.160297
Cylindrocarpon	D-Sucrose	-0.515123	0.155841
Cylindrocarpon	DMelezitose-O-rhamnoside	-0.513463	0.15741
Cylindrocarpon	Glucaric-acid-1-Phosphate	0.0602134	0.877704
Cylindrocarpon	Isomaltulose	-0.406998	0.276963
Cylindrocarpon	Laminaran	-0.663591	0.0513218
Cylindrocarpon	Raffinose	-0.499038	0.171427
Cylindrocarpon	Ribitol	-0.186965	0.63004
Cylindrocarpon	Rutinose	-0.489756	0.18081
Cylindrocarpon	Sedoheptulose	-0.487021	0.183629
Cylindrocarpon	Solatriose	-0.459956	0.212858
Cylindrocarpon	Sorbitol-6-phosphate	-0.585006	0.0979854
Cylindrocarpon	sorbose	0.877248	0.00188856
Cylindrocarpon	Trehalose-6-phosphate	-0.404681	0.279973
Cylindrocladiella	1-sn-Glycero-3-phospho-1D-myo-inositol	0.82432	0.00627282
Cylindrocladiella	D-Erythrose-4-phosphate	0.895823	0.00108372
Cylindrocladiella	D-Fructose	-0.714491	0.0305553
Cylindrocladiella	D-Fructose-6-Phosphate	0.72352	0.0275721
Cylindrocladiella	D-Fucose	0.494929	0.175545
Cylindrocladiella	D-Glucosamine-1-phosphate	0.821651	0.00659443
Cylindrocladiella	D-Glucose-1-phosphate	0.824495	0.00625212
Cylindrocladiella	D-Glucose-6-phosphate	0.72352	0.0275721
Cylindrocladiella	D-Lactose	0.584198	0.0985646
Cylindrocladiella	D-Saccharic-acid	0.713482	0.0309009
Cylindrocladiella	D-Sedoheptuiose-7-phosphate	0.716114	0.0300042
Cylindrocladiella	D-Sucrose	0.960278	3.95608e-05
Cylindrocladiella	DMelezitose-O-rhamnoside	0.622737	0.0732462
Cylindrocladiella	Glucaric-acid-1-Phosphate	0.225256	0.560075
Cylindrocladiella	Isomaltulose	0.824164	0.00629125
Cylindrocladiella	Laminaran	0.733145	0.0246099
Cylindrocladiella	Raffinose	0.807075	0.00855061
Cylindrocladiella	Ribitol	0.542428	0.131338
Cylindrocladiella	Rutinose	0.838726	0.0047193
Cylindrocladiella	Sedoheptulose	0.805386	0.00879998
Cylindrocladiella	Solatriose	0.711866	0.0314602
Cylindrocladiella	Sorbitol-6-phosphate	0.913103	0.000584487
Cylindrocladiella	sorbose	-0.714491	0.0305553
Cylindrocladiella	Trehalose-6-phosphate	0.91708	0.000498085
Cyphellophora	1-sn-Glycero-3-phospho-1D-myo-inositol	-0.487116	0.183531
Cyphellophora	D-Erythrose-4-phosphate	-0.561666	0.115542
Cyphellophora	D-Fructose	0.963207	3.03435e-05
Cyphellophora	D-Fructose-6-Phosphate	-0.459454	0.213423
Cyphellophora	D-Fucose	-0.219427	0.570536
Cyphellophora	D-Glucosamine-1-phosphate	-0.449806	0.224441
Cyphellophora	D-Glucose-1-phosphate	-0.546743	0.12769
Cyphellophora	D-Glucose-6-phosphate	-0.459454	0.213423
Cyphellophora	D-Lactose	-0.459759	0.21308
Cyphellophora	D-Saccharic-acid	-0.498709	0.171754
Cyphellophora	D-Sedoheptuiose-7-phosphate	-0.541495	0.132135
Cyphellophora	D-Sucrose	-0.607883	0.0824577
Cyphellophora	DMelezitose-O-rhamnoside	-0.488805	0.181788
Cyphellophora	Glucaric-acid-1-Phosphate	-0.0140715	0.971338
Cyphellophora	Isomaltulose	-0.515671	0.155325
Cyphellophora	Laminaran	-0.527171	0.144726
Cyphellophora	Raffinose	-0.482514	0.18833
Cyphellophora	Ribitol	-0.237318	0.538659
Cyphellophora	Rutinose	-0.49213	0.178383
Cyphellophora	Sedoheptulose	-0.568831	0.109966
Cyphellophora	Solatriose	-0.439866	0.236109
Cyphellophora	Sorbitol-6-phosphate	-0.646764	0.0597589
Cyphellophora	sorbose	0.963207	3.03435e-05
Cyphellophora	Trehalose-6-phosphate	-0.534361	0.138321
Cystofilobasidium	1-sn-Glycero-3-phospho-1D-myo-inositol	-0.829405	0.00568989
Cystofilobasidium	D-Erythrose-4-phosphate	-0.72569	0.026885
Cystofilobasidium	D-Fructose	0.539066	0.134222
Cystofilobasidium	D-Fructose-6-Phosphate	-0.654917	0.0555694
Cystofilobasidium	D-Fucose	-0.529439	0.142688
Cystofilobasidium	D-Glucosamine-1-phosphate	-0.737726	0.0232768
Cystofilobasidium	D-Glucose-1-phosphate	-0.827628	0.0058892
Cystofilobasidium	D-Glucose-6-phosphate	-0.654917	0.0555694
Cystofilobasidium	D-Lactose	-0.560688	0.116316
Cystofilobasidium	D-Saccharic-acid	-0.590221	0.0943007
Cystofilobasidium	D-Sedoheptuiose-7-phosphate	-0.755776	0.018489
Cystofilobasidium	D-Sucrose	-0.710719	0.0318612
Cystofilobasidium	DMelezitose-O-rhamnoside	-0.414778	0.26698
Cystofilobasidium	Glucaric-acid-1-Phosphate	-0.39753	0.289369
Cystofilobasidium	Isomaltulose	-0.628642	0.0697714
Cystofilobasidium	Laminaran	-0.723231	0.0276648
Cystofilobasidium	Raffinose	-0.73452	0.0242046
Cystofilobasidium	Ribitol	-0.634881	0.0662141
Cystofilobasidium	Rutinose	-0.613602	0.0788306
Cystofilobasidium	Sedoheptulose	-0.688132	0.0404452
Cystofilobasidium	Solatriose	-0.657855	0.0541066
Cystofilobasidium	Sorbitol-6-phosphate	-0.771533	0.0148867
Cystofilobasidium	sorbose	0.539066	0.134222
Cystofilobasidium	Trehalose-6-phosphate	-0.789032	0.0114733
Dioszegia	1-sn-Glycero-3-phospho-1D-myo-inositol	-0.817973	0.00705583
Dioszegia	D-Erythrose-4-phosphate	-0.734116	0.0243231
Dioszegia	D-Fructose	0.333333	0.380714
Dioszegia	D-Fructose-6-Phosphate	-0.758891	0.0177353
Dioszegia	D-Fucose	-0.641713	0.0624521
Dioszegia	D-Glucosamine-1-phosphate	-0.752424	0.0193234
Dioszegia	D-Glucose-1-phosphate	-0.891194	0.00125592
Dioszegia	D-Glucose-6-phosphate	-0.758891	0.0177353
Dioszegia	D-Lactose	-0.567666	0.110862
Dioszegia	D-Saccharic-acid	-0.612864	0.0792933
Dioszegia	D-Sedoheptuiose-7-phosphate	-0.779932	0.0131741
Dioszegia	D-Sucrose	-0.766396	0.0160042
Dioszegia	DMelezitose-O-rhamnoside	-0.448165	0.226345
Dioszegia	Glucaric-acid-1-Phosphate	-0.378358	0.315345
Dioszegia	Isomaltulose	-0.642892	0.0618165
Dioszegia	Laminaran	-0.673067	0.046925
Dioszegia	Raffinose	-0.763124	0.0167445
Dioszegia	Ribitol	-0.627668	0.0703375
Dioszegia	Rutinose	-0.651816	0.0571401
Dioszegia	Sedoheptulose	-0.694603	0.0378498
Dioszegia	Solatriose	-0.70676	0.0332704
Dioszegia	Sorbitol-6-phosphate	-0.818683	0.0069651
Dioszegia	sorbose	0.333333	0.380714
Dioszegia	Trehalose-6-phosphate	-0.848242	0.00385206
Exophiala	1-sn-Glycero-3-phospho-1D-myo-inositol	-0.615044	0.0779321
Exophiala	D-Erythrose-4-phosphate	-0.602653	0.085863
Exophiala	D-Fructose	0.825373	0.00614884
Exophiala	D-Fructose-6-Phosphate	-0.749631	0.0200376
Exophiala	D-Fucose	-0.382058	0.310245
Exophiala	D-Glucosamine-1-phosphate	-0.668819	0.048865
Exophiala	D-Glucose-1-phosphate	-0.64247	0.0620434
Exophiala	D-Glucose-6-phosphate	-0.749631	0.0200376
Exophiala	D-Lactose	-0.615095	0.0779007
Exophiala	D-Saccharic-acid	-0.703573	0.034434
Exophiala	D-Sedoheptuiose-7-phosphate	-0.652452	0.0568157
Exophiala	D-Sucrose	-0.399037	0.287375
Exophiala	DMelezitose-O-rhamnoside	-0.0169307	0.965517
Exophiala	Glucaric-acid-1-Phosphate	-0.401763	0.283788
Exophiala	Isomaltulose	-0.57794	0.103116
Exophiala	Laminaran	-0.30178	0.429985
Exophiala	Raffinose	-0.179799	0.643441
Exophiala	Ribitol	-0.382124	0.310154
Exophiala	Rutinose	-0.489217	0.181364
Exophiala	Sedoheptulose	-0.754619	0.0187742
Exophiala	Solatriose	-0.586231	0.0971125
Exophiala	Sorbitol-6-phosphate	-0.727856	0.0262104
Exophiala	sorbose	0.825373	0.00614884
Exophiala	Trehalose-6-phosphate	-0.430343	0.247588
Fusarium	1-sn-Glycero-3-phospho-1D-myo-inositol	0.762524	0.0168825
Fusarium	D-Erythrose-4-phosphate	0.608091	0.082324
Fusarium	D-Fructose	-0.350775	0.354682
Fusarium	D-Fructose-6-Phosphate	0.580801	0.10102
Fusarium	D-Fucose	0.838661	0.00472569
Fusarium	D-Glucosamine-1-phosphate	0.709878	0.0321573
Fusarium	D-Glucose-1-phosphate	0.395893	0.291542
Fusarium	D-Glucose-6-phosphate	0.580801	0.10102
Fusarium	D-Lactose	-0.076993	0.843924
Fusarium	D-Saccharic-acid	0.764522	0.0164254
Fusarium	D-Sedoheptuiose-7-phosphate	0.650928	0.057595
Fusarium	D-Sucrose	0.403937	0.280943
Fusarium	DMelezitose-O-rhamnoside	-0.183927	0.63571
Fusarium	Glucaric-acid-1-Phosphate	0.848076	0.00386614
Fusarium	Isomaltulose	0.334419	0.379067
Fusarium	Laminaran	-0.134986	0.72915
Fusarium	Raffinose	0.00578727	0.988211
Fusarium	Ribitol	0.606406	0.0834107
Fusarium	Rutinose	0.0623851	0.873322
Fusarium	Sedoheptulose	0.71546	0.0302254
Fusarium	Solatriose	0.393003	0.2954
Fusarium	Sorbitol-6-phosphate	0.459588	0.213272
Fusarium	sorbose	-0.350775	0.354682
Fusarium	Trehalose-6-phosphate	0.524828	0.146851
Geosmithia	1-sn-Glycero-3-phospho-1D-myo-inositol	-0.458057	0.215
Geosmithia	D-Erythrose-4-phosphate	-0.552051	0.123286
Geosmithia	D-Fructose	0.935004	0.000216204
Geosmithia	D-Fructose-6-Phosphate	-0.449132	0.225222
Geosmithia	D-Fucose	-0.216677	0.575496
Geosmithia	D-Glucosamine-1-phosphate	-0.429946	0.248074
Geosmithia	D-Glucose-1-phosphate	-0.517383	0.153719
Geosmithia	D-Glucose-6-phosphate	-0.449132	0.225222
Geosmithia	D-Lactose	-0.426614	0.252164
Geosmithia	D-Saccharic-acid	-0.491975	0.178541
Geosmithia	D-Sedoheptuiose-7-phosphate	-0.51213	0.158676
Geosmithia	D-Sucrose	-0.60934	0.0815238
Geosmithia	DMelezitose-O-rhamnoside	-0.489927	0.180635
Geosmithia	Glucaric-acid-1-Phosphate	0.00863462	0.982411
Geosmithia	Isomaltulose	-0.505187	0.165367
Geosmithia	Laminaran	-0.482685	0.18815
Geosmithia	Raffinose	-0.459008	0.213926
Geosmithia	Ribitol	-0.206672	0.593671
Geosmithia	Rutinose	-0.482521	0.188322
Geosmithia	Sedoheptulose	-0.553584	0.122031
Geosmithia	Solatriose	-0.416983	0.264186
Geosmithia	Sorbitol-6-phosphate	-0.629486	0.0692834
Geosmithia	sorbose	0.935004	0.000216204
Geosmithia	Trehalose-6-phosphate	-0.524573	0.147082
Guehomyces	1-sn-Glycero-3-phospho-1D-myo-inositol	-0.304568	0.425521
Guehomyces	D-Erythrose-4-phosphate	-0.364203	0.335247
Guehomyces	D-Fructose	0.48172	0.189164
Guehomyces	D-Fructose-6-Phosphate	-0.445142	0.229875
Guehomyces	D-Fucose	-0.218975	0.571351
Guehomyces	D-Glucosamine-1-phosphate	-0.4653	0.206896
Guehomyces	D-Glucose-1-phosphate	-0.574987	0.105308
Guehomyces	D-Glucose-6-phosphate	-0.445142	0.229875
Guehomyces	D-Lactose	-0.60474	0.0844938
Guehomyces	D-Saccharic-acid	-0.321088	0.399509
Guehomyces	D-Sedoheptuiose-7-phosphate	-0.583555	0.0990262
Guehomyces	D-Sucrose	-0.625928	0.0713557
Guehomyces	DMelezitose-O-rhamnoside	-0.767676	0.0157208
Guehomyces	Glucaric-acid-1-Phosphate	0.314629	0.40959
Guehomyces	Isomaltulose	-0.387065	0.303407
Guehomyces	Laminaran	-0.843167	0.00429955
Guehomyces	Raffinose	-0.667511	0.0494725
Guehomyces	Ribitol	-0.0769542	0.844002
Guehomyces	Rutinose	-0.679388	0.0441308
Guehomyces	Sedoheptulose	-0.466531	0.205536
Guehomyces	Solatriose	-0.682189	0.0429278
Guehomyces	Sorbitol-6-phosphate	-0.725494	0.0269466
Guehomyces	sorbose	0.48172	0.189164
Guehomyces	Trehalose-6-phosphate	-0.425966	0.252964
Lichtheimia	1-sn-Glycero-3-phospho-1D-myo-inositol	0.0454115	0.907647
Lichtheimia	D-Erythrose-4-phosphate	0.17039	0.661174
Lichtheimia	D-Fructose	-0.262109	0.495668
Lichtheimia	D-Fructose-6-Phosphate	-0.0337961	0.931217
Lichtheimia	D-Fucose	-0.288119	0.452152
Lichtheimia	D-Glucosamine-1-phosphate	-0.0554499	0.887327
Lichtheimia	D-Glucose-1-phosphate	0.361992	0.338411
Lichtheimia	D-Glucose-6-phosphate	-0.0337961	0.931217
Lichtheimia	D-Lactose	0.426695	0.252064
Lichtheimia	D-Saccharic-acid	-0.225628	0.55941
Lichtheimia	D-Sedoheptuiose-7-phosphate	0.0696822	0.858618
Lichtheimia	D-Sucrose	0.501404	0.16908
Lichtheimia	DMelezitose-O-rhamnoside	0.859455	0.00297858
Lichtheimia	Glucaric-acid-1-Phosphate	-0.623877	0.072567
Lichtheimia	Isomaltulose	0.202913	0.600551
Lichtheimia	Laminaran	0.813688	0.00762032
Lichtheimia	Raffinose	0.848268	0.00384978
Lichtheimia	Ribitol	-0.135912	0.727348
Lichtheimia	Rutinose	0.54305	0.130808
Lichtheimia	Sedoheptulose	-0.0869148	0.824049
Lichtheimia	Solatriose	0.114412	0.76945
Lichtheimia	Sorbitol-6-phosphate	0.281721	0.462699
Lichtheimia	sorbose	-0.262109	0.495668
Lichtheimia	Trehalose-6-phosphate	0.36377	0.335865
Malassezia	1-sn-Glycero-3-phospho-1D-myo-inositol	0.921811	0.000407443
Malassezia	D-Erythrose-4-phosphate	0.837357	0.00485414
Malassezia	D-Fructose	-0.717231	0.0296286
Malassezia	D-Fructose-6-Phosphate	0.86652	0.00250465
Malassezia	D-Fucose	0.8349	0.00510271
Malassezia	D-Glucosamine-1-phosphate	0.915921	0.000522275
Malassezia	D-Glucose-1-phosphate	0.828015	0.00584535
Malassezia	D-Glucose-6-phosphate	0.86652	0.00250465
Malassezia	D-Lactose	0.456247	0.217052
Malassezia	D-Saccharic-acid	0.929127	0.000291009
Malassezia	D-Sedoheptuiose-7-phosphate	0.932887	0.000241361
Malassezia	D-Sucrose	0.765791	0.0161395
Malassezia	DMelezitose-O-rhamnoside	0.27771	0.469364
Malassezia	Glucaric-acid-1-Phosphate	0.616992	0.0767289
Malassezia	Isomaltulose	0.735843	0.0238189
Malassezia	Laminaran	0.476973	0.194199
Malassezia	Raffinose	0.490248	0.180306
Malassezia	Ribitol	0.75555	0.0185444
Malassezia	Rutinose	0.520863	0.150486
Malassezia	Sedoheptulose	0.960969	3.7228e-05
Malassezia	Solatriose	0.812225	0.00782
Malassezia	Sorbitol-6-phosphate	0.905532	0.000777058
Malassezia	sorbose	-0.717231	0.0296286
Malassezia	Trehalose-6-phosphate	0.841554	0.00444889
Marasmius	1-sn-Glycero-3-phospho-1D-myo-inositol	0.0911368	0.815618
Marasmius	D-Erythrose-4-phosphate	0.134033	0.731005
Marasmius	D-Fructose	-0.251046	0.514677
Marasmius	D-Fructose-6-Phosphate	-0.242344	0.529829
Marasmius	D-Fucose	0.0857927	0.826293
Marasmius	D-Glucosamine-1-phosphate	-0.0835216	0.830837
Marasmius	D-Glucose-1-phosphate	0.0801445	0.837602
Marasmius	D-Glucose-6-phosphate	-0.242344	0.529829
Marasmius	D-Lactose	-0.22578	0.559138
Marasmius	D-Saccharic-acid	-0.130814	0.737279
Marasmius	D-Sedoheptuiose-7-phosphate	0.152588	0.695118
Marasmius	D-Sucrose	0.551919	0.123395
Marasmius	DMelezitose-O-rhamnoside	0.865391	0.0025766
Marasmius	Glucaric-acid-1-Phosphate	-0.420704	0.259506
Marasmius	Isomaltulose	-0.0824475	0.832988
Marasmius	Laminaran	0.472467	0.199047
Marasmius	Raffinose	0.657592	0.0542367
Marasmius	Ribitol	-0.0921933	0.81351
Marasmius	Rutinose	0.101543	0.794907
Marasmius	Sedoheptulose	-0.0732885	0.851365
Marasmius	Solatriose	-0.0478226	0.902762
Marasmius	Sorbitol-6-phosphate	0.0940122	0.809885
Marasmius	sorbose	-0.251046	0.514677
Marasmius	Trehalose-6-phosphate	0.385561	0.305452
Metarhizium	1-sn-Glycero-3-phospho-1D-myo-inositol	0.63014	0.0689069
Metarhizium	D-Erythrose-4-phosphate	0.60079	0.0870968
Metarhizium	D-Fructose	-0.430791	0.247042
Metarhizium	D-Fructose-6-Phosphate	0.576831	0.103936
Metarhizium	D-Fucose	0.763745	0.0166022
Metarhizium	D-Glucosamine-1-phosphate	0.772676	0.0146454
Metarhizium	D-Glucose-1-phosphate	0.384914	0.306335
Metarhizium	D-Glucose-6-phosphate	0.576831	0.103936
Metarhizium	D-Lactose	0.104679	0.788688
Metarhizium	D-Saccharic-acid	0.902554	0.000863643
Metarhizium	D-Sedoheptuiose-7-phosphate	0.610533	0.0807646
Metarhizium	D-Sucrose	0.519515	0.151734
Metarhizium	DMelezitose-O-rhamnoside	0.0205192	0.958213
Metarhizium	Glucaric-acid-1-Phosphate	0.663655	0.0512915
Metarhizium	Isomaltulose	0.753083	0.0191575
Metarhizium	Laminaran	0.187251	0.629506
Metarhizium	Raffinose	0.102095	0.793811
Metarhizium	Ribitol	0.874116	0.00205615
Metarhizium	Rutinose	0.214709	0.579055
Metarhizium	Sedoheptulose	0.836402	0.00494974
Metarhizium	Solatriose	0.7565	0.0183121
Metarhizium	Sorbitol-6-phosphate	0.600762	0.0871148
Metarhizium	sorbose	-0.430791	0.247042
Metarhizium	Trehalose-6-phosphate	0.617488	0.0764241
Monographella	1-sn-Glycero-3-phospho-1D-myo-inositol	-0.63158	0.0680821
Monographella	D-Erythrose-4-phosphate	-0.68763	0.0406514
Monographella	D-Fructose	0.42659	0.252193
Monographella	D-Fructose-6-Phosphate	-0.680566	0.0436224
Monographella	D-Fucose	-0.475065	0.196244
Monographella	D-Glucosamine-1-phosphate	-0.569474	0.109474
Monographella	D-Glucose-1-phosphate	-0.777384	0.0136788
Monographella	D-Glucose-6-phosphate	-0.680566	0.0436224
Monographella	D-Lactose	-0.49868	0.171784
Monographella	D-Saccharic-acid	-0.506197	0.164385
Monographella	D-Sedoheptuiose-7-phosphate	-0.619915	0.0749441
Monographella	D-Sucrose	-0.801013	0.00946836
Monographella	DMelezitose-O-rhamnoside	-0.574708	0.105516
Monographella	Glucaric-acid-1-Phosphate	-0.0911229	0.815646
Monographella	Isomaltulose	-0.556069	0.120013
Monographella	Laminaran	-0.529998	0.142188
Monographella	Raffinose	-0.719043	0.0290264
Monographella	Ribitol	-0.311005	0.415297
Monographella	Rutinose	-0.668722	0.04891
Monographella	Sedoheptulose	-0.575428	0.104978
Monographella	Solatriose	-0.515371	0.155608
Monographella	Sorbitol-6-phosphate	-0.756885	0.0182184
Monographella	sorbose	0.42659	0.252193
Monographella	Trehalose-6-phosphate	-0.775943	0.0139701
Nadsonia	1-sn-Glycero-3-phospho-1D-myo-inositol	-0.883283	0.00159283
Nadsonia	D-Erythrose-4-phosphate	-0.817953	0.00705837
Nadsonia	D-Fructose	0.705138	0.0338595
Nadsonia	D-Fructose-6-Phosphate	-0.763793	0.0165914
Nadsonia	D-Fucose	-0.57398	0.106061
Nadsonia	D-Glucosamine-1-phosphate	-0.800668	0.00952255
Nadsonia	D-Glucose-1-phosphate	-0.919501	0.000450116
Nadsonia	D-Glucose-6-phosphate	-0.763793	0.0165914
Nadsonia	D-Lactose	-0.642608	0.0619694
Nadsonia	D-Saccharic-acid	-0.69091	0.0393172
Nadsonia	D-Sedoheptuiose-7-phosphate	-0.841134	0.00448836
Nadsonia	D-Sucrose	-0.817677	0.00709378
Nadsonia	DMelezitose-O-rhamnoside	-0.49683	0.173633
Nadsonia	Glucaric-acid-1-Phosphate	-0.371107	0.325465
Nadsonia	Isomaltulose	-0.721115	0.0283473
Nadsonia	Laminaran	-0.765202	0.0162718
Nadsonia	Raffinose	-0.78483	0.0122391
Nadsonia	Ribitol	-0.637513	0.0647483
Nadsonia	Rutinose	-0.700135	0.0357186
Nadsonia	Sedoheptulose	-0.791245	0.0110833
Nadsonia	Solatriose	-0.73093	0.0252722
Nadsonia	Sorbitol-6-phosphate	-0.893712	0.00116005
Nadsonia	sorbose	0.705138	0.0338595
Nadsonia	Trehalose-6-phosphate	-0.872435	0.00215014
Nectria	1-sn-Glycero-3-phospho-1D-myo-inositol	-0.271081	0.480468
Nectria	D-Erythrose-4-phosphate	-0.386202	0.30458
Nectria	D-Fructose	0.502623	0.167879
Nectria	D-Fructose-6-Phosphate	-0.408541	0.274968
Nectria	D-Fucose	-0.0895376	0.81881
Nectria	D-Glucosamine-1-phosphate	-0.390237	0.299116
Nectria	D-Glucose-1-phosphate	-0.572171	0.107424
Nectria	D-Glucose-6-phosphate	-0.408541	0.274968
Nectria	D-Lactose	-0.666574	0.0499106
Nectria	D-Saccharic-acid	-0.320194	0.400896
Nectria	D-Sedoheptuiose-7-phosphate	-0.431746	0.245879
Nectria	D-Sucrose	-0.602215	0.0861521
Nectria	DMelezitose-O-rhamnoside	-0.69692	0.0369472
Nectria	Glucaric-acid-1-Phosphate	0.286477	0.454848
Nectria	Isomaltulose	-0.61088	0.0805443
Nectria	Laminaran	-0.857534	0.00311738
Nectria	Raffinose	-0.683952	0.0421811
Nectria	Ribitol	-0.259423	0.500257
Nectria	Rutinose	-0.675568	0.0458065
Nectria	Sedoheptulose	-0.427371	0.251231
Nectria	Solatriose	-0.659111	0.0534889
Nectria	Sorbitol-6-phosphate	-0.669336	0.0486261
Nectria	sorbose	0.502623	0.167879
Nectria	Trehalose-6-phosphate	-0.50008	0.170391
Neurospora	1-sn-Glycero-3-phospho-1D-myo-inositol	0.692639	0.038626
Neurospora	D-Erythrose-4-phosphate	0.613336	0.0789972
Neurospora	D-Fructose	-0.419614	0.260872
Neurospora	D-Fructose-6-Phosphate	0.57505	0.10526
Neurospora	D-Fucose	0.759033	0.0177016
Neurospora	D-Glucosamine-1-phosphate	0.6665	0.0499456
Neurospora	D-Glucose-1-phosphate	0.372942	0.322889
Neurospora	D-Glucose-6-phosphate	0.57505	0.10526
Neurospora	D-Lactose	-0.00659812	0.986559
Neurospora	D-Saccharic-acid	0.853463	0.00342615
Neurospora	D-Sedoheptuiose-7-phosphate	0.532118	0.140302
Neurospora	D-Sucrose	0.381169	0.311467
Neurospora	DMelezitose-O-rhamnoside	-0.252929	0.511421
Neurospora	Glucaric-acid-1-Phosphate	0.874436	0.00203857
Neurospora	Isomaltulose	0.638964	0.0639491
Neurospora	Laminaran	-0.110928	0.776324
Neurospora	Raffinose	-0.0383935	0.921881
Neurospora	Ribitol	0.859837	0.00295146
Neurospora	Rutinose	0.0367843	0.925148
Neurospora	Sedoheptulose	0.747531	0.0205856
Neurospora	Solatriose	0.483817	0.186964
Neurospora	Sorbitol-6-phosphate	0.447099	0.227587
Neurospora	sorbose	-0.419614	0.260872
Neurospora	Trehalose-6-phosphate	0.593663	0.0919159
Penicillium	1-sn-Glycero-3-phospho-1D-myo-inositol	0.778495	0.0134571
Penicillium	D-Erythrose-4-phosphate	0.673702	0.0466392
Penicillium	D-Fructose	-0.564426	0.113374
Penicillium	D-Fructose-6-Phosphate	0.734232	0.0242893
Penicillium	D-Fucose	0.890324	0.00129028
Penicillium	D-Glucosamine-1-phosphate	0.838423	0.00474894
Penicillium	D-Glucose-1-phosphate	0.542186	0.131545
Penicillium	D-Glucose-6-phosphate	0.734232	0.0242893
Penicillium	D-Lactose	0.171173	0.659691
Penicillium	D-Saccharic-acid	0.966513	2.18966e-05
Penicillium	D-Sedoheptuiose-7-phosphate	0.793385	0.0107149
Penicillium	D-Sucrose	0.523994	0.147611
Penicillium	DMelezitose-O-rhamnoside	-0.0383125	0.922046
Penicillium	Glucaric-acid-1-Phosphate	0.789911	0.0113173
Penicillium	Isomaltulose	0.65843	0.0538232
Penicillium	Laminaran	0.139137	0.721086
Penicillium	Raffinose	0.105149	0.787755
Penicillium	Ribitol	0.834141	0.00518121
Penicillium	Rutinose	0.204661	0.597349
Penicillium	Sedoheptulose	0.917555	0.00048841
Penicillium	Solatriose	0.739406	0.0228001
Penicillium	Sorbitol-6-phosphate	0.689365	0.0399423
Penicillium	sorbose	-0.564426	0.113374
Penicillium	Trehalose-6-phosphate	0.648795	0.0586973
Pseudogymnoascus	1-sn-Glycero-3-phospho-1D-myo-inositol	-0.0278044	0.943394
Pseudogymnoascus	D-Erythrose-4-phosphate	0.0487223	0.90094
Pseudogymnoascus	D-Fructose	-0.165805	0.669868
Pseudogymnoascus	D-Fructose-6-Phosphate	-0.354416	0.349359
Pseudogymnoascus	D-Fucose	-0.0662425	0.865544
Pseudogymnoascus	D-Glucosamine-1-phosphate	-0.196924	0.611569
Pseudogymnoascus	D-Glucose-1-phosphate	-0.00188825	0.996153
Pseudogymnoascus	D-Glucose-6-phosphate	-0.354416	0.349359
Pseudogymnoascus	D-Lactose	-0.215657	0.577339
Pseudogymnoascus	D-Saccharic-acid	-0.224159	0.562038
Pseudogymnoascus	D-Sedoheptuiose-7-phosphate	-0.0102001	0.979222
Pseudogymnoascus	D-Sucrose	0.467828	0.204108
Pseudogymnoascus	DMelezitose-O-rhamnoside	0.828202	0.00582433
Pseudogymnoascus	Glucaric-acid-1-Phosphate	-0.486048	0.184638
Pseudogymnoascus	Isomaltulose	-0.0192745	0.960746
Pseudogymnoascus	Laminaran	0.492025	0.178491
Pseudogymnoascus	Raffinose	0.640118	0.0633178
Pseudogymnoascus	Ribitol	-0.047335	0.90375
Pseudogymnoascus	Rutinose	0.0683041	0.861392
Pseudogymnoascus	Sedoheptulose	-0.182617	0.63816
Pseudogymnoascus	Solatriose	-0.0896695	0.818546
Pseudogymnoascus	Sorbitol-6-phosphate	-0.0103083	0.979002
Pseudogymnoascus	sorbose	-0.165805	0.669868
Pseudogymnoascus	Trehalose-6-phosphate	0.338498	0.372914
Pyrenochaeta	1-sn-Glycero-3-phospho-1D-myo-inositol	0.886389	0.00145391
Pyrenochaeta	D-Erythrose-4-phosphate	0.796744	0.010153
Pyrenochaeta	D-Fructose	-0.629777	0.0691157
Pyrenochaeta	D-Fructose-6-Phosphate	0.752494	0.0193057
Pyrenochaeta	D-Fucose	0.86425	0.00265079
Pyrenochaeta	D-Glucosamine-1-phosphate	0.836603	0.00492952
Pyrenochaeta	D-Glucose-1-phosphate	0.626249	0.071167
Pyrenochaeta	D-Glucose-6-phosphate	0.752494	0.0193057
Pyrenochaeta	D-Lactose	0.161617	0.677839
Pyrenochaeta	D-Saccharic-acid	0.901107	0.000908052
Pyrenochaeta	D-Sedoheptuiose-7-phosphate	0.805685	0.00875554
Pyrenochaeta	D-Sucrose	0.657938	0.0540656
Pyrenochaeta	DMelezitose-O-rhamnoside	0.0757106	0.846498
Pyrenochaeta	Glucaric-acid-1-Phosphate	0.746419	0.02088
Pyrenochaeta	Isomaltulose	0.574738	0.105494
Pyrenochaeta	Laminaran	0.1317	0.735551
Pyrenochaeta	Raffinose	0.260202	0.498925
Pyrenochaeta	Ribitol	0.678631	0.0444596
Pyrenochaeta	Rutinose	0.311933	0.413832
Pyrenochaeta	Sedoheptulose	0.882679	0.00162087
Pyrenochaeta	Solatriose	0.580353	0.101347
Pyrenochaeta	Sorbitol-6-phosphate	0.713223	0.0309902
Pyrenochaeta	sorbose	-0.629777	0.0691157
Pyrenochaeta	Trehalose-6-phosphate	0.745535	0.0211159
Ramularia	1-sn-Glycero-3-phospho-1D-myo-inositol	-0.782188	0.0127376
Ramularia	D-Erythrose-4-phosphate	-0.665991	0.0501843
Ramularia	D-Fructose	0.233657	0.545125
Ramularia	D-Fructose-6-Phosphate	-0.673411	0.0467702
Ramularia	D-Fucose	-0.597584	0.0892445
Ramularia	D-Glucosamine-1-phosphate	-0.706102	0.0335087
Ramularia	D-Glucose-1-phosphate	-0.813542	0.00764018
Ramularia	D-Glucose-6-phosphate	-0.673411	0.0467702
Ramularia	D-Lactose	-0.505413	0.165147
Ramularia	D-Saccharic-acid	-0.542643	0.131155
Ramularia	D-Sedoheptuiose-7-phosphate	-0.71042	0.0319662
Ramularia	D-Sucrose	-0.667627	0.0494186
Ramularia	DMelezitose-O-rhamnoside	-0.356104	0.346905
Ramularia	Glucaric-acid-1-Phosphate	-0.41922	0.261367
Ramularia	Isomaltulose	-0.574658	0.105554
Ramularia	Laminaran	-0.626346	0.0711102
Ramularia	Raffinose	-0.702388	0.0348734
Ramularia	Ribitol	-0.63146	0.0681503
Ramularia	Rutinose	-0.575343	0.105042
Ramularia	Sedoheptulose	-0.621074	0.0742441
Ramularia	Solatriose	-0.641673	0.0624734
Ramularia	Sorbitol-6-phosphate	-0.718231	0.0292954
Ramularia	sorbose	0.233657	0.545125
Ramularia	Trehalose-6-phosphate	-0.773446	0.0144842
Rhizomucor	1-sn-Glycero-3-phospho-1D-myo-inositol	-0.0278044	0.943394
Rhizomucor	D-Erythrose-4-phosphate	0.0487223	0.90094
Rhizomucor	D-Fructose	-0.165805	0.669868
Rhizomucor	D-Fructose-6-Phosphate	-0.354416	0.349359
Rhizomucor	D-Fucose	-0.0662425	0.865544
Rhizomucor	D-Glucosamine-1-phosphate	-0.196924	0.611569
Rhizomucor	D-Glucose-1-phosphate	-0.00188825	0.996153
Rhizomucor	D-Glucose-6-phosphate	-0.354416	0.349359
Rhizomucor	D-Lactose	-0.215657	0.577339
Rhizomucor	D-Saccharic-acid	-0.224159	0.562038
Rhizomucor	D-Sedoheptuiose-7-phosphate	-0.0102001	0.979222
Rhizomucor	D-Sucrose	0.467828	0.204108
Rhizomucor	DMelezitose-O-rhamnoside	0.828202	0.00582433
Rhizomucor	Glucaric-acid-1-Phosphate	-0.486048	0.184638
Rhizomucor	Isomaltulose	-0.0192745	0.960746
Rhizomucor	Laminaran	0.492025	0.178491
Rhizomucor	Raffinose	0.640118	0.0633178
Rhizomucor	Ribitol	-0.047335	0.90375
Rhizomucor	Rutinose	0.0683041	0.861392
Rhizomucor	Sedoheptulose	-0.182617	0.63816
Rhizomucor	Solatriose	-0.0896695	0.818546
Rhizomucor	Sorbitol-6-phosphate	-0.0103083	0.979002
Rhizomucor	sorbose	-0.165805	0.669868
Rhizomucor	Trehalose-6-phosphate	0.338498	0.372914
Sarocladium	1-sn-Glycero-3-phospho-1D-myo-inositol	-0.830793	0.00553747
Sarocladium	D-Erythrose-4-phosphate	-0.769215	0.0153842
Sarocladium	D-Fructose	0.598064	0.0889208
Sarocladium	D-Fructose-6-Phosphate	-0.829596	0.00566867
Sarocladium	D-Fucose	-0.86534	0.00257986
Sarocladium	D-Glucosamine-1-phosphate	-0.829966	0.0056279
Sarocladium	D-Glucose-1-phosphate	-0.759875	0.0175016
Sarocladium	D-Glucose-6-phosphate	-0.829596	0.00566867
Sarocladium	D-Lactose	-0.344723	0.363614
Sarocladium	D-Saccharic-acid	-0.881158	0.001693
Sarocladium	D-Sedoheptuiose-7-phosphate	-0.884764	0.0015255
Sarocladium	D-Sucrose	-0.752922	0.0191978
Sarocladium	DMelezitose-O-rhamnoside	-0.302392	0.429004
Sarocladium	Glucaric-acid-1-Phosphate	-0.544708	0.129403
Sarocladium	Isomaltulose	-0.644241	0.0610949
Sarocladium	Laminaran	-0.364391	0.334979
Sarocladium	Raffinose	-0.440928	0.234847
Sarocladium	Ribitol	-0.662194	0.0519917
Sarocladium	Rutinose	-0.445632	0.229302
Sarocladium	Sedoheptulose	-0.890835	0.00127004
Sarocladium	Solatriose	-0.745233	0.0211969
Sarocladium	Sorbitol-6-phosphate	-0.844585	0.00417105
Sarocladium	sorbose	0.598064	0.0889208
Sarocladium	Trehalose-6-phosphate	-0.806022	0.00870552
Schizophyllum	1-sn-Glycero-3-phospho-1D-myo-inositol	0.254588	0.50856
Schizophyllum	D-Erythrose-4-phosphate	0.198686	0.608321
Schizophyllum	D-Fructose	-0.226078	0.558607
Schizophyllum	D-Fructose-6-Phosphate	0.415178	0.266473
Schizophyllum	D-Fucose	0.537864	0.135263
Schizophyllum	D-Glucosamine-1-phosphate	0.529152	0.142945
Schizophyllum	D-Glucose-1-phosphate	0.277295	0.470055
Schizophyllum	D-Glucose-6-phosphate	0.415178	0.266473
Schizophyllum	D-Lactose	0.255903	0.506296
Schizophyllum	D-Saccharic-acid	0.625236	0.0717631
Schizophyllum	D-Sedoheptuiose-7-phosphate	0.527093	0.144797
Schizophyllum	D-Sucrose	0.244432	0.526178
Schizophyllum	DMelezitose-O-rhamnoside	0.10423	0.789578
Schizophyllum	Glucaric-acid-1-Phosphate	0.290393	0.448427
Schizophyllum	Isomaltulose	0.54331	0.130587
Schizophyllum	Laminaran	0.387307	0.303079
Schizophyllum	Raffinose	0.0486307	0.901125
Schizophyllum	Ribitol	0.660842	0.0526449
Schizophyllum	Rutinose	0.137106	0.725029
Schizophyllum	Sedoheptulose	0.603129	0.0855492
Schizophyllum	Solatriose	0.838341	0.00475696
Schizophyllum	Sorbitol-6-phosphate	0.500715	0.169762
Schizophyllum	sorbose	-0.226078	0.558607
Schizophyllum	Trehalose-6-phosphate	0.282437	0.461513
Scytalidium	1-sn-Glycero-3-phospho-1D-myo-inositol	-0.0278044	0.943394
Scytalidium	D-Erythrose-4-phosphate	0.0487223	0.90094
Scytalidium	D-Fructose	-0.165805	0.669868
Scytalidium	D-Fructose-6-Phosphate	-0.354416	0.349359
Scytalidium	D-Fucose	-0.0662425	0.865544
Scytalidium	D-Glucosamine-1-phosphate	-0.196924	0.611569
Scytalidium	D-Glucose-1-phosphate	-0.00188825	0.996153
Scytalidium	D-Glucose-6-phosphate	-0.354416	0.349359
Scytalidium	D-Lactose	-0.215657	0.577339
Scytalidium	D-Saccharic-acid	-0.224159	0.562038
Scytalidium	D-Sedoheptuiose-7-phosphate	-0.0102001	0.979222
Scytalidium	D-Sucrose	0.467828	0.204108
Scytalidium	DMelezitose-O-rhamnoside	0.828202	0.00582433
Scytalidium	Glucaric-acid-1-Phosphate	-0.486048	0.184638
Scytalidium	Isomaltulose	-0.0192745	0.960746
Scytalidium	Laminaran	0.492025	0.178491
Scytalidium	Raffinose	0.640118	0.0633178
Scytalidium	Ribitol	-0.047335	0.90375
Scytalidium	Rutinose	0.0683041	0.861392
Scytalidium	Sedoheptulose	-0.182617	0.63816
Scytalidium	Solatriose	-0.0896695	0.818546
Scytalidium	Sorbitol-6-phosphate	-0.0103083	0.979002
Scytalidium	sorbose	-0.165805	0.669868
Scytalidium	Trehalose-6-phosphate	0.338498	0.372914
Sporobolomyces	1-sn-Glycero-3-phospho-1D-myo-inositol	-0.808463	0.00834929
Sporobolomyces	D-Erythrose-4-phosphate	-0.70633	0.0334259
Sporobolomyces	D-Fructose	0.508948	0.161723
Sporobolomyces	D-Fructose-6-Phosphate	-0.628947	0.069595
Sporobolomyces	D-Fucose	-0.506003	0.164573
Sporobolomyces	D-Glucosamine-1-phosphate	-0.722212	0.0279919
Sporobolomyces	D-Glucose-1-phosphate	-0.804929	0.00886837
Sporobolomyces	D-Glucose-6-phosphate	-0.628947	0.069595
Sporobolomyces	D-Lactose	-0.551969	0.123353
Sporobolomyces	D-Saccharic-acid	-0.567452	0.111026
Sporobolomyces	D-Sedoheptuiose-7-phosphate	-0.728279	0.0260799
Sporobolomyces	D-Sucrose	-0.69323	0.0383912
Sporobolomyces	DMelezitose-O-rhamnoside	-0.407957	0.275721
Sporobolomyces	Glucaric-acid-1-Phosphate	-0.386063	0.30477
Sporobolomyces	Isomaltulose	-0.621444	0.0740215
Sporobolomyces	Laminaran	-0.723512	0.0275747
Sporobolomyces	Raffinose	-0.728134	0.0261245
Sporobolomyces	Ribitol	-0.630147	0.0689029
Sporobolomyces	Rutinose	-0.607525	0.0826879
Sporobolomyces	Sedoheptulose	-0.665498	0.050417
Sporobolomyces	Solatriose	-0.647165	0.0595485
Sporobolomyces	Sorbitol-6-phosphate	-0.748923	0.0202213
Sporobolomyces	sorbose	0.508948	0.161723
Sporobolomyces	Trehalose-6-phosphate	-0.771204	0.0149567
Talaromyces	1-sn-Glycero-3-phospho-1D-myo-inositol	-0.0278044	0.943394
Talaromyces	D-Erythrose-4-phosphate	0.0487223	0.90094
Talaromyces	D-Fructose	-0.165805	0.669868
Talaromyces	D-Fructose-6-Phosphate	-0.354416	0.349359
Talaromyces	D-Fucose	-0.0662425	0.865544
Talaromyces	D-Glucosamine-1-phosphate	-0.196924	0.611569
Talaromyces	D-Glucose-1-phosphate	-0.00188825	0.996153
Talaromyces	D-Glucose-6-phosphate	-0.354416	0.349359
Talaromyces	D-Lactose	-0.215657	0.577339
Talaromyces	D-Saccharic-acid	-0.224159	0.562038
Talaromyces	D-Sedoheptuiose-7-phosphate	-0.0102001	0.979222
Talaromyces	D-Sucrose	0.467828	0.204108
Talaromyces	DMelezitose-O-rhamnoside	0.828202	0.00582433
Talaromyces	Glucaric-acid-1-Phosphate	-0.486048	0.184638
Talaromyces	Isomaltulose	-0.0192745	0.960746
Talaromyces	Laminaran	0.492025	0.178491
Talaromyces	Raffinose	0.640118	0.0633178
Talaromyces	Ribitol	-0.047335	0.90375
Talaromyces	Rutinose	0.0683041	0.861392
Talaromyces	Sedoheptulose	-0.182617	0.63816
Talaromyces	Solatriose	-0.0896695	0.818546
Talaromyces	Sorbitol-6-phosphate	-0.0103083	0.979002
Talaromyces	sorbose	-0.165805	0.669868
Talaromyces	Trehalose-6-phosphate	0.338498	0.372914
Taphrina	1-sn-Glycero-3-phospho-1D-myo-inositol	0.318164	0.404058
Taphrina	D-Erythrose-4-phosphate	0.475305	0.195986
Taphrina	D-Fructose	-0.333483	0.380487
Taphrina	D-Fructose-6-Phosphate	0.0658712	0.866293
Taphrina	D-Fucose	-0.103753	0.790523
Taphrina	D-Glucosamine-1-phosphate	0.194695	0.615686
Taphrina	D-Glucose-1-phosphate	0.341786	0.367987
Taphrina	D-Glucose-6-phosphate	0.0658712	0.866293
Taphrina	D-Lactose	0.211375	0.585103
Taphrina	D-Saccharic-acid	-0.0337507	0.931309
Taphrina	D-Sedoheptuiose-7-phosphate	0.120327	0.75781
Taphrina	D-Sucrose	0.713469	0.0309054
Taphrina	DMelezitose-O-rhamnoside	0.783853	0.0124219
Taphrina	Glucaric-acid-1-Phosphate	-0.36852	0.329113
Taphrina	Isomaltulose	0.209665	0.588213
Taphrina	Laminaran	0.555498	0.120475
Taphrina	Raffinose	0.802947	0.0091687
Taphrina	Ribitol	-0.171136	0.659761
Taphrina	Rutinose	0.649415	0.0583756
Taphrina	Sedoheptulose	0.0943524	0.809207
Taphrina	Solatriose	0.00380742	0.992244
Taphrina	Sorbitol-6-phosphate	0.34451	0.363931
Taphrina	sorbose	-0.333483	0.380487
Taphrina	Trehalose-6-phosphate	0.515013	0.155945
Thozetella	1-sn-Glycero-3-phospho-1D-myo-inositol	-0.0278044	0.943394
Thozetella	D-Erythrose-4-phosphate	0.0487223	0.90094
Thozetella	D-Fructose	-0.165805	0.669868
Thozetella	D-Fructose-6-Phosphate	-0.354416	0.349359
Thozetella	D-Fucose	-0.0662425	0.865544
Thozetella	D-Glucosamine-1-phosphate	-0.196924	0.611569
Thozetella	D-Glucose-1-phosphate	-0.00188825	0.996153
Thozetella	D-Glucose-6-phosphate	-0.354416	0.349359
Thozetella	D-Lactose	-0.215657	0.577339
Thozetella	D-Saccharic-acid	-0.224159	0.562038
Thozetella	D-Sedoheptuiose-7-phosphate	-0.0102001	0.979222
Thozetella	D-Sucrose	0.467828	0.204108
Thozetella	DMelezitose-O-rhamnoside	0.828202	0.00582433
Thozetella	Glucaric-acid-1-Phosphate	-0.486048	0.184638
Thozetella	Isomaltulose	-0.0192745	0.960746
Thozetella	Laminaran	0.492025	0.178491
Thozetella	Raffinose	0.640118	0.0633178
Thozetella	Ribitol	-0.047335	0.90375
Thozetella	Rutinose	0.0683041	0.861392
Thozetella	Sedoheptulose	-0.182617	0.63816
Thozetella	Solatriose	-0.0896695	0.818546
Thozetella	Sorbitol-6-phosphate	-0.0103083	0.979002
Thozetella	sorbose	-0.165805	0.669868
Thozetella	Trehalose-6-phosphate	0.338498	0.372914
Tilletiopsis	1-sn-Glycero-3-phospho-1D-myo-inositol	0.214404	0.579607
Tilletiopsis	D-Erythrose-4-phosphate	0.413062	0.269166
Tilletiopsis	D-Fructose	-0.443698	0.231573
Tilletiopsis	D-Fructose-6-Phosphate	0.0410333	0.916525
Tilletiopsis	D-Fucose	-0.376485	0.317945
Tilletiopsis	D-Glucosamine-1-phosphate	0.0877933	0.822294
Tilletiopsis	D-Glucose-1-phosphate	0.368417	0.32926
Tilletiopsis	D-Glucose-6-phosphate	0.0410333	0.916525
Tilletiopsis	D-Lactose	0.448655	0.225776
Tilletiopsis	D-Saccharic-acid	-0.121698	0.755119
Tilletiopsis	D-Sedoheptuiose-7-phosphate	-0.011489	0.976597
Tilletiopsis	D-Sucrose	0.586363	0.0970183
Tilletiopsis	DMelezitose-O-rhamnoside	0.712483	0.0312459
Tilletiopsis	Glucaric-acid-1-Phosphate	-0.46775	0.204194
Tilletiopsis	Isomaltulose	0.336391	0.376086
Tilletiopsis	Laminaran	0.663808	0.0512186
Tilletiopsis	Raffinose	0.801598	0.00937698
Tilletiopsis	Ribitol	-0.161518	0.678027
Tilletiopsis	Rutinose	0.714446	0.0305705
Tilletiopsis	Sedoheptulose	0.0190951	0.961112
Tilletiopsis	Solatriose	-0.00698412	0.985773
Tilletiopsis	Sorbitol-6-phosphate	0.318382	0.403718
Tilletiopsis	sorbose	-0.443698	0.231573
Tilletiopsis	Trehalose-6-phosphate	0.437143	0.239361
Trametes	1-sn-Glycero-3-phospho-1D-myo-inositol	-0.0278044	0.943394
Trametes	D-Erythrose-4-phosphate	0.0487223	0.90094
Trametes	D-Fructose	-0.165805	0.669868
Trametes	D-Fructose-6-Phosphate	-0.354416	0.349359
Trametes	D-Fucose	-0.0662425	0.865544
Trametes	D-Glucosamine-1-phosphate	-0.196924	0.611569
Trametes	D-Glucose-1-phosphate	-0.00188825	0.996153
Trametes	D-Glucose-6-phosphate	-0.354416	0.349359
Trametes	D-Lactose	-0.215657	0.577339
Trametes	D-Saccharic-acid	-0.224159	0.562038
Trametes	D-Sedoheptuiose-7-phosphate	-0.0102001	0.979222
Trametes	D-Sucrose	0.467828	0.204108
Trametes	DMelezitose-O-rhamnoside	0.828202	0.00582433
Trametes	Glucaric-acid-1-Phosphate	-0.486048	0.184638
Trametes	Isomaltulose	-0.0192745	0.960746
Trametes	Laminaran	0.492025	0.178491
Trametes	Raffinose	0.640118	0.0633178
Trametes	Ribitol	-0.047335	0.90375
Trametes	Rutinose	0.0683041	0.861392
Trametes	Sedoheptulose	-0.182617	0.63816
Trametes	Solatriose	-0.0896695	0.818546
Trametes	Sorbitol-6-phosphate	-0.0103083	0.979002
Trametes	sorbose	-0.165805	0.669868
Trametes	Trehalose-6-phosphate	0.338498	0.372914
Trichothecium	1-sn-Glycero-3-phospho-1D-myo-inositol	0.210202	0.587236
Trichothecium	D-Erythrose-4-phosphate	0.0779817	0.84194
Trichothecium	D-Fructose	-0.241887	0.530631
Trichothecium	D-Fructose-6-Phosphate	0.497537	0.172925
Trichothecium	D-Fucose	0.448916	0.225473
Trichothecium	D-Glucosamine-1-phosphate	0.42153	0.258473
Trichothecium	D-Glucose-1-phosphate	0.425734	0.253249
Trichothecium	D-Glucose-6-phosphate	0.497537	0.172925
Trichothecium	D-Lactose	0.49241	0.178099
Trichothecium	D-Saccharic-acid	0.50331	0.167204
Trichothecium	D-Sedoheptuiose-7-phosphate	0.591074	0.0937066
Trichothecium	D-Sucrose	0.0720333	0.853888
Trichothecium	DMelezitose-O-rhamnoside	0.0288089	0.941352
Trichothecium	Glucaric-acid-1-Phosphate	0.239088	0.535543
Trichothecium	Isomaltulose	0.420649	0.259575
Trichothecium	Laminaran	0.457362	0.215787
Trichothecium	Raffinose	0.0578993	0.882378
Trichothecium	Ribitol	0.560607	0.11638
Trichothecium	Rutinose	0.118136	0.762116
Trichothecium	Sedoheptulose	0.516987	0.15409
Trichothecium	Solatriose	0.817454	0.00712259
Trichothecium	Sorbitol-6-phosphate	0.51164	0.159143
Trichothecium	sorbose	-0.241887	0.530631
Trichothecium	Trehalose-6-phosphate	0.166999	0.6676
Udeniomyces	1-sn-Glycero-3-phospho-1D-myo-inositol	-0.748689	0.020282
Udeniomyces	D-Erythrose-4-phosphate	-0.648706	0.0587437
Udeniomyces	D-Fructose	0.163361	0.674516
Udeniomyces	D-Fructose-6-Phosphate	-0.690245	0.0395857
Udeniomyces	D-Fucose	-0.607026	0.0830098
Udeniomyces	D-Glucosamine-1-phosphate	-0.679109	0.0442517
Udeniomyces	D-Glucose-1-phosphate	-0.818207	0.00702585
Udeniomyces	D-Glucose-6-phosphate	-0.690245	0.0395857
Udeniomyces	D-Lactose	-0.501594	0.168893
Udeniomyces	D-Saccharic-acid	-0.522336	0.14913
Udeniomyces	D-Sedoheptuiose-7-phosphate	-0.695593	0.0374623
Udeniomyces	D-Sucrose	-0.674281	0.0463798
Udeniomyces	DMelezitose-O-rhamnoside	-0.375488	0.319332
Udeniomyces	Glucaric-acid-1-Phosphate	-0.376124	0.318446
Udeniomyces	Isomaltulose	-0.554036	0.121662
Udeniomyces	Laminaran	-0.595477	0.0906739
Udeniomyces	Raffinose	-0.704296	0.0341678
Udeniomyces	Ribitol	-0.585823	0.0974025
Udeniomyces	Rutinose	-0.581733	0.100343
Udeniomyces	Sedoheptulose	-0.595942	0.0903574
Udeniomyces	Solatriose	-0.629114	0.0694985
Udeniomyces	Sorbitol-6-phosphate	-0.716427	0.0298988
Udeniomyces	sorbose	0.163361	0.674516
Udeniomyces	Trehalose-6-phosphate	-0.771434	0.0149078
unclassified_Eurotiales	1-sn-Glycero-3-phospho-1D-myo-inositol	-0.725336	0.0269963
unclassified_Eurotiales	D-Erythrose-4-phosphate	-0.721379	0.0282614
unclassified_Eurotiales	D-Fructose	0.452951	0.220816
unclassified_Eurotiales	D-Fructose-6-Phosphate	-0.778601	0.0134361
unclassified_Eurotiales	D-Fucose	-0.601573	0.0865768
unclassified_Eurotiales	D-Glucosamine-1-phosphate	-0.722451	0.0279149
unclassified_Eurotiales	D-Glucose-1-phosphate	-0.882937	0.00160884
unclassified_Eurotiales	D-Glucose-6-phosphate	-0.778601	0.0134361
unclassified_Eurotiales	D-Lactose	-0.609853	0.0811971
unclassified_Eurotiales	D-Saccharic-acid	-0.623339	0.0728872
unclassified_Eurotiales	D-Sedoheptuiose-7-phosphate	-0.790056	0.0112918
unclassified_Eurotiales	D-Sucrose	-0.840032	0.00459304
unclassified_Eurotiales	DMelezitose-O-rhamnoside	-0.60703	0.0830072
unclassified_Eurotiales	Glucaric-acid-1-Phosphate	-0.175802	0.650955
unclassified_Eurotiales	Isomaltulose	-0.648283	0.0589636
unclassified_Eurotiales	Laminaran	-0.709402	0.0323257
unclassified_Eurotiales	Raffinose	-0.780363	0.0130899
unclassified_Eurotiales	Ribitol	-0.4793	0.191721
unclassified_Eurotiales	Rutinose	-0.723837	0.0274712
unclassified_Eurotiales	Sedoheptulose	-0.71313	0.0310223
unclassified_Eurotiales	Solatriose	-0.745528	0.0211177
unclassified_Eurotiales	Sorbitol-6-phosphate	-0.889904	0.00130712
unclassified_Eurotiales	sorbose	0.452951	0.220816
unclassified_Eurotiales	Trehalose-6-phosphate	-0.829511	0.00567811
unclassified_Fungi	1-sn-Glycero-3-phospho-1D-myo-inositol	0.753132	0.019145
unclassified_Fungi	D-Erythrose-4-phosphate	0.762577	0.0168704
unclassified_Fungi	D-Fructose	-0.733154	0.0246072
unclassified_Fungi	D-Fructose-6-Phosphate	0.794527	0.0105215
unclassified_Fungi	D-Fucose	0.518297	0.152867
unclassified_Fungi	D-Glucosamine-1-phosphate	0.712913	0.0310972
unclassified_Fungi	D-Glucose-1-phosphate	0.91698	0.000500148
unclassified_Fungi	D-Glucose-6-phosphate	0.794527	0.0105215
unclassified_Fungi	D-Lactose	0.690068	0.0396573
unclassified_Fungi	D-Saccharic-acid	0.647243	0.0595074
unclassified_Fungi	D-Sedoheptuiose-7-phosphate	0.818124	0.00703641
unclassified_Fungi	D-Sucrose	0.83771	0.00481915
unclassified_Fungi	DMelezitose-O-rhamnoside	0.608429	0.0821066
unclassified_Fungi	Glucaric-acid-1-Phosphate	0.155885	0.688795
unclassified_Fungi	Isomaltulose	0.668665	0.0489364
unclassified_Fungi	Laminaran	0.735904	0.0238012
unclassified_Fungi	Raffinose	0.77399	0.0143712
unclassified_Fungi	Ribitol	0.432939	0.24443
unclassified_Fungi	Rutinose	0.745098	0.0212333
unclassified_Fungi	Sedoheptulose	0.750583	0.0197921
unclassified_Fungi	Solatriose	0.711793	0.0314856
unclassified_Fungi	Sorbitol-6-phosphate	0.926844	0.000324417
unclassified_Fungi	sorbose	-0.733154	0.0246072
unclassified_Fungi	Trehalose-6-phosphate	0.817522	0.00711385
unclassified_Halosphaeriaceae	1-sn-Glycero-3-phospho-1D-myo-inositol	-0.514947	0.156007
unclassified_Halosphaeriaceae	D-Erythrose-4-phosphate	-0.597717	0.0891551
unclassified_Halosphaeriaceae	D-Fructose	0.54256	0.131225
unclassified_Halosphaeriaceae	D-Fructose-6-Phosphate	-0.339556	0.371324
unclassified_Halosphaeriaceae	D-Fucose	0.0341278	0.930543
unclassified_Halosphaeriaceae	D-Glucosamine-1-phosphate	-0.315273	0.40858
unclassified_Halosphaeriaceae	D-Glucose-1-phosphate	-0.691477	0.0390899
unclassified_Halosphaeriaceae	D-Glucose-6-phosphate	-0.339556	0.371324
unclassified_Halosphaeriaceae	D-Lactose	-0.594127	0.0915974
unclassified_Halosphaeriaceae	D-Saccharic-acid	-0.123914	0.750772
unclassified_Halosphaeriaceae	D-Sedoheptuiose-7-phosphate	-0.335582	0.377307
unclassified_Halosphaeriaceae	D-Sucrose	-0.72565	0.0268976
unclassified_Halosphaeriaceae	DMelezitose-O-rhamnoside	-0.712254	0.0313253
unclassified_Halosphaeriaceae	Glucaric-acid-1-Phosphate	0.183932	0.635701
unclassified_Halosphaeriaceae	Isomaltulose	-0.478848	0.192201
unclassified_Halosphaeriaceae	Laminaran	-0.786674	0.011899
unclassified_Halosphaeriaceae	Raffinose	-0.945004	0.000121688
unclassified_Halosphaeriaceae	Ribitol	-0.139486	0.720408
unclassified_Halosphaeriaceae	Rutinose	-0.751286	0.0196123
unclassified_Halosphaeriaceae	Sedoheptulose	-0.264814	0.491064
unclassified_Halosphaeriaceae	Solatriose	-0.229706	0.552138
unclassified_Halosphaeriaceae	Sorbitol-6-phosphate	-0.556407	0.119741
unclassified_Halosphaeriaceae	sorbose	0.54256	0.131225
unclassified_Halosphaeriaceae	Trehalose-6-phosphate	-0.686543	0.0410995
unclassified_Hypocreales	1-sn-Glycero-3-phospho-1D-myo-inositol	0.823223	0.0064036
unclassified_Hypocreales	D-Erythrose-4-phosphate	0.856025	0.0032295
unclassified_Hypocreales	D-Fructose	-0.678515	0.0445101
unclassified_Hypocreales	D-Fructose-6-Phosphate	0.63017	0.0688895
unclassified_Hypocreales	D-Fucose	0.610544	0.0807577
unclassified_Hypocreales	D-Glucosamine-1-phosphate	0.706185	0.0334785
unclassified_Hypocreales	D-Glucose-1-phosphate	0.560394	0.116549
unclassified_Hypocreales	D-Glucose-6-phosphate	0.63017	0.0688895
unclassified_Hypocreales	D-Lactose	0.163642	0.673982
unclassified_Hypocreales	D-Saccharic-acid	0.806063	0.0086995
unclassified_Hypocreales	D-Sedoheptuiose-7-phosphate	0.54387	0.130112
unclassified_Hypocreales	D-Sucrose	0.704323	0.0341579
unclassified_Hypocreales	DMelezitose-O-rhamnoside	0.100023	0.797926
unclassified_Hypocreales	Glucaric-acid-1-Phosphate	0.645545	0.0604022
unclassified_Hypocreales	Isomaltulose	0.740346	0.0225364
unclassified_Hypocreales	Laminaran	0.111888	0.774427
unclassified_Hypocreales	Raffinose	0.332436	0.382076
unclassified_Hypocreales	Ribitol	0.683005	0.0425813
unclassified_Hypocreales	Rutinose	0.384144	0.307386
unclassified_Hypocreales	Sedoheptulose	0.76495	0.0163287
unclassified_Hypocreales	Solatriose	0.404783	0.27984
unclassified_Hypocreales	Sorbitol-6-phosphate	0.61068	0.0806713
unclassified_Hypocreales	sorbose	-0.678515	0.0445101
unclassified_Hypocreales	Trehalose-6-phosphate	0.818789	0.00695163
unclassified_Pezizaceae	1-sn-Glycero-3-phospho-1D-myo-inositol	0.261732	0.496312
unclassified_Pezizaceae	D-Erythrose-4-phosphate	0.312943	0.412241
unclassified_Pezizaceae	D-Fructose	-0.442435	0.233062
unclassified_Pezizaceae	D-Fructose-6-Phosphate	0.336131	0.376479
unclassified_Pezizaceae	D-Fucose	0.0346104	0.929563
unclassified_Pezizaceae	D-Glucosamine-1-phosphate	0.293585	0.443224
unclassified_Pezizaceae	D-Glucose-1-phosphate	0.626763	0.0708655
unclassified_Pezizaceae	D-Glucose-6-phosphate	0.336131	0.376479
unclassified_Pezizaceae	D-Lactose	0.690995	0.0392832
unclassified_Pezizaceae	D-Saccharic-acid	0.140365	0.718703
unclassified_Pezizaceae	D-Sedoheptuiose-7-phosphate	0.459807	0.213027
unclassified_Pezizaceae	D-Sucrose	0.585637	0.097535
unclassified_Pezizaceae	DMelezitose-O-rhamnoside	0.815928	0.00732152
unclassified_Pezizaceae	Glucaric-acid-1-Phosphate	-0.396082	0.291291
unclassified_Pezizaceae	Isomaltulose	0.422159	0.257687
unclassified_Pezizaceae	Laminaran	0.977923	5.152e-06
unclassified_Pezizaceae	Raffinose	0.833116	0.0052886
unclassified_Pezizaceae	Ribitol	0.130641	0.737616
unclassified_Pezizaceae	Rutinose	0.668991	0.0487854
unclassified_Pezizaceae	Sedoheptulose	0.293479	0.443395
unclassified_Pezizaceae	Solatriose	0.566309	0.11191
unclassified_Pezizaceae	Sorbitol-6-phosphate	0.62755	0.0704064
unclassified_Pezizaceae	sorbose	-0.442435	0.233062
unclassified_Pezizaceae	Trehalose-6-phosphate	0.472357	0.199167
unclassified_Pleosporales	1-sn-Glycero-3-phospho-1D-myo-inositol	0.423712	0.255756
unclassified_Pleosporales	D-Erythrose-4-phosphate	0.364455	0.334888
unclassified_Pleosporales	D-Fructose	-0.17012	0.661685
unclassified_Pleosporales	D-Fructose-6-Phosphate	0.403248	0.281843
unclassified_Pleosporales	D-Fucose	0.641017	0.0628287
unclassified_Pleosporales	D-Glucosamine-1-phosphate	0.614648	0.0781783
unclassified_Pleosporales	D-Glucose-1-phosphate	0.164879	0.671629
unclassified_Pleosporales	D-Glucose-6-phosphate	0.403248	0.281843
unclassified_Pleosporales	D-Lactose	-0.00698368	0.985774
unclassified_Pleosporales	D-Saccharic-acid	0.756901	0.0182145
unclassified_Pleosporales	D-Sedoheptuiose-7-phosphate	0.410882	0.271956
unclassified_Pleosporales	D-Sucrose	0.232599	0.546999
unclassified_Pleosporales	DMelezitose-O-rhamnoside	-0.217378	0.574231
unclassified_Pleosporales	Glucaric-acid-1-Phosphate	0.678064	0.0447069
unclassified_Pleosporales	Isomaltulose	0.628038	0.0701222
unclassified_Pleosporales	Laminaran	0.0291301	0.940699
unclassified_Pleosporales	Raffinose	-0.137871	0.723542
unclassified_Pleosporales	Ribitol	0.852995	0.00346289
unclassified_Pleosporales	Rutinose	0.0117465	0.976073
unclassified_Pleosporales	Sedoheptulose	0.661268	0.0524387
unclassified_Pleosporales	Solatriose	0.658391	0.0538426
unclassified_Pleosporales	Sorbitol-6-phosphate	0.369809	0.327293
unclassified_Pleosporales	sorbose	-0.17012	0.661685
unclassified_Pleosporales	Trehalose-6-phosphate	0.374736	0.320381
unclassified_Pseudeurotiaceae	1-sn-Glycero-3-phospho-1D-myo-inositol	-0.715705	0.0301423
unclassified_Pseudeurotiaceae	D-Erythrose-4-phosphate	-0.622786	0.073217
unclassified_Pseudeurotiaceae	D-Fructose	0.382991	0.308964
unclassified_Pseudeurotiaceae	D-Fructose-6-Phosphate	-0.537296	0.135757
unclassified_Pseudeurotiaceae	D-Fucose	-0.329061	0.387222
unclassified_Pseudeurotiaceae	D-Glucosamine-1-phosphate	-0.501725	0.168764
unclassified_Pseudeurotiaceae	D-Glucose-1-phosphate	-0.802636	0.0092165
unclassified_Pseudeurotiaceae	D-Glucose-6-phosphate	-0.537296	0.135757
unclassified_Pseudeurotiaceae	D-Lactose	-0.542202	0.131531
unclassified_Pseudeurotiaceae	D-Saccharic-acid	-0.305127	0.424629
unclassified_Pseudeurotiaceae	D-Sedoheptuiose-7-phosphate	-0.584309	0.0984844
unclassified_Pseudeurotiaceae	D-Sucrose	-0.627345	0.0705255
unclassified_Pseudeurotiaceae	DMelezitose-O-rhamnoside	-0.437383	0.239074
unclassified_Pseudeurotiaceae	Glucaric-acid-1-Phosphate	-0.223122	0.563897
unclassified_Pseudeurotiaceae	Isomaltulose	-0.406062	0.278176
unclassified_Pseudeurotiaceae	Laminaran	-0.644402	0.0610092
unclassified_Pseudeurotiaceae	Raffinose	-0.79758	0.0100165
unclassified_Pseudeurotiaceae	Ribitol	-0.36221	0.338098
unclassified_Pseudeurotiaceae	Rutinose	-0.592647	0.0926162
unclassified_Pseudeurotiaceae	Sedoheptulose	-0.422934	0.256723
unclassified_Pseudeurotiaceae	Solatriose	-0.362004	0.338392
unclassified_Pseudeurotiaceae	Sorbitol-6-phosphate	-0.610199	0.0809767
unclassified_Pseudeurotiaceae	sorbose	0.382991	0.308964
unclassified_Pseudeurotiaceae	Trehalose-6-phosphate	-0.702763	0.0347338
Uwebraunia	1-sn-Glycero-3-phospho-1D-myo-inositol	-0.810266	0.00809274
Uwebraunia	D-Erythrose-4-phosphate	-0.699134	0.0360983
Uwebraunia	D-Fructose	0.525459	0.146276
Uwebraunia	D-Fructose-6-Phosphate	-0.612503	0.07952
Uwebraunia	D-Fucose	-0.500804	0.169673
Uwebraunia	D-Glucosamine-1-phosphate	-0.709724	0.0322117
Uwebraunia	D-Glucose-1-phosphate	-0.784941	0.0122184
Uwebraunia	D-Glucose-6-phosphate	-0.612503	0.07952
Uwebraunia	D-Lactose	-0.52644	0.145387
Uwebraunia	D-Saccharic-acid	-0.563643	0.113987
Uwebraunia	D-Sedoheptuiose-7-phosphate	-0.717967	0.0293832
Uwebraunia	D-Sucrose	-0.666368	0.0500074
Uwebraunia	DMelezitose-O-rhamnoside	-0.370046	0.326958
Uwebraunia	Glucaric-acid-1-Phosphate	-0.413676	0.268383
Uwebraunia	Isomaltulose	-0.601795	0.0864294
Uwebraunia	Laminaran	-0.688662	0.0402284
Uwebraunia	Raffinose	-0.696323	0.0371787
Uwebraunia	Ribitol	-0.630512	0.0686928
Uwebraunia	Rutinose	-0.572679	0.10704
Uwebraunia	Sedoheptulose	-0.657029	0.0545154
Uwebraunia	Solatriose	-0.616366	0.0771143
Uwebraunia	Sorbitol-6-phosphate	-0.722877	0.0277782
Uwebraunia	sorbose	0.525459	0.146276
Uwebraunia	Trehalose-6-phosphate	-0.753993	0.0189297
Verticillium	1-sn-Glycero-3-phospho-1D-myo-inositol	-0.785296	0.0121525
Verticillium	D-Erythrose-4-phosphate	-0.752597	0.0192799
Verticillium	D-Fructose	0.290833	0.447709
Verticillium	D-Fructose-6-Phosphate	-0.712698	0.0311715
Verticillium	D-Fucose	-0.598375	0.0887116
Verticillium	D-Glucosamine-1-phosphate	-0.742856	0.0218416
Verticillium	D-Glucose-1-phosphate	-0.836953	0.00489448
Verticillium	D-Glucose-6-phosphate	-0.712698	0.0311715
Verticillium	D-Lactose	-0.528078	0.14391
Verticillium	D-Saccharic-acid	-0.607347	0.0828024
Verticillium	D-Sedoheptuiose-7-phosphate	-0.695747	0.0374024
Verticillium	D-Sucrose	-0.808574	0.00833346
Verticillium	DMelezitose-O-rhamnoside	-0.480883	0.190046
Verticillium	Glucaric-acid-1-Phosphate	-0.338559	0.372822
Verticillium	Isomaltulose	-0.710042	0.0320994
Verticillium	Laminaran	-0.666225	0.0500747
Verticillium	Raffinose	-0.777345	0.0136867
Verticillium	Ribitol	-0.642937	0.0617927
Verticillium	Rutinose	-0.684803	0.041824
Verticillium	Sedoheptulose	-0.677265	0.0450569
Verticillium	Solatriose	-0.694133	0.0380346
Verticillium	Sorbitol-6-phosphate	-0.794758	0.0104827
Verticillium	sorbose	0.290833	0.447709
Verticillium	Trehalose-6-phosphate	-0.876362	0.00193498
Wickerhamomyces	1-sn-Glycero-3-phospho-1D-myo-inositol	-0.726529	0.0266225
Wickerhamomyces	D-Erythrose-4-phosphate	-0.688327	0.0403652
Wickerhamomyces	D-Fructose	0.278865	0.46744
Wickerhamomyces	D-Fructose-6-Phosphate	-0.764622	0.0164028
Wickerhamomyces	D-Fucose	-0.633891	0.0667707
Wickerhamomyces	D-Glucosamine-1-phosphate	-0.691575	0.0390503
Wickerhamomyces	D-Glucose-1-phosphate	-0.856258	0.00321198
Wickerhamomyces	D-Glucose-6-phosphate	-0.764622	0.0164028
Wickerhamomyces	D-Lactose	-0.543579	0.130359
Wickerhamomyces	D-Saccharic-acid	-0.591658	0.0933004
Wickerhamomyces	D-Sedoheptuiose-7-phosphate	-0.738314	0.0231094
Wickerhamomyces	D-Sucrose	-0.762655	0.0168525
Wickerhamomyces	DMelezitose-O-rhamnoside	-0.477314	0.193835
Wickerhamomyces	Glucaric-acid-1-Phosphate	-0.281006	0.463884
Wickerhamomyces	Isomaltulose	-0.612711	0.0793889
Wickerhamomyces	Laminaran	-0.600654	0.0871871
Wickerhamomyces	Raffinose	-0.719916	0.0287389
Wickerhamomyces	Ribitol	-0.532231	0.140201
Wickerhamomyces	Rutinose	-0.640794	0.0629498
Wickerhamomyces	Sedoheptulose	-0.659098	0.0534955
Wickerhamomyces	Solatriose	-0.683864	0.0422182
Wickerhamomyces	Sorbitol-6-phosphate	-0.806335	0.00865937
Wickerhamomyces	sorbose	0.278865	0.46744
Wickerhamomyces	Trehalose-6-phosphate	-0.813495	0.00764653
Xenocylindrocladium	1-sn-Glycero-3-phospho-1D-myo-inositol	0.623941	0.072529
Xenocylindrocladium	D-Erythrose-4-phosphate	0.680183	0.0437872
Xenocylindrocladium	D-Fructose	-0.454296	0.219276
Xenocylindrocladium	D-Fructose-6-Phosphate	0.650257	0.0579406
Xenocylindrocladium	D-Fucose	0.543105	0.130762
Xenocylindrocladium	D-Glucosamine-1-phosphate	0.830011	0.00562301
Xenocylindrocladium	D-Glucose-1-phosphate	0.485457	0.185253
Xenocylindrocladium	D-Glucose-6-phosphate	0.650257	0.0579406
Xenocylindrocladium	D-Lactose	0.338627	0.37272
Xenocylindrocladium	D-Saccharic-acid	0.735001	0.0240639
Xenocylindrocladium	D-Sedoheptuiose-7-phosphate	0.605757	0.0838314
Xenocylindrocladium	D-Sucrose	0.654586	0.0557357
Xenocylindrocladium	DMelezitose-O-rhamnoside	0.258396	0.502016
Xenocylindrocladium	Glucaric-acid-1-Phosphate	0.326725	0.390803
Xenocylindrocladium	Isomaltulose	0.583777	0.0988667
Xenocylindrocladium	Laminaran	0.326298	0.39146
Xenocylindrocladium	Raffinose	0.293413	0.443503
Xenocylindrocladium	Ribitol	0.369353	0.327936
Xenocylindrocladium	Rutinose	0.62276	0.0732324
Xenocylindrocladium	Sedoheptulose	0.787734	0.0117062
Xenocylindrocladium	Solatriose	0.677694	0.0448688
Xenocylindrocladium	Sorbitol-6-phosphate	0.742472	0.0219468
Xenocylindrocladium	sorbose	-0.454296	0.219276
Xenocylindrocladium	Trehalose-6-phosphate	0.539759	0.133625
