# Supplementary material for: Zno nanoparticles: improving photosynthesis, shoot development, and phyllosphere microbiome composition in tea plants
Source: J Nanobiotechnology. 2024 Jul 2;22:389. doi: 10.1186/s12951-024-02667-2 (PMC11221027; doi:10.1186/s12951-024-02667-2)
Supplement: Supplementary file 10 — Additional file 10: Table S6. Types and contents of metabolites in tea plant leaves under different concentrations of ZnO NPs. [file 12951_2024_2667_MOESM10_ESM.xlsx]

## Sheet: Sheet1
Index	Q1 (Da)	Q3 (Da)	Molecular weight (Da)	Formula	Ionization model	Compounds	Class I	Class II	CAS	Level	CKL1	CKL2	CKL3	T1L1	T1L2	T1L3	T2L1	T2L2	T2L3	QC01	QC02	QC03	cpd_ID	kegg_map	T1L_vs_CKL_VIP	T1L_vs_CKL_P-value	T1L_vs_CKL_Fold_Change	T1L_vs_CKL_Log2FC	T1L_vs_CKL_Type	T2L_vs_CKL_VIP	T2L_vs_CKL_P-value	T2L_vs_CKL_Fold_Change	T2L_vs_CKL_Log2FC	T2L_vs_CKL_Type	T2L_vs_T1L_VIP	T2L_vs_T1L_P-value	T2L_vs_T1L_Fold_Change	T2L_vs_T1L_Log2FC	T2L_vs_T1L_Type
Lmgn007652	329.23	211.13	330.241	C18H34O5	[M-H]-	Tianshic acid	Organic acids	Organic acids	-	3	190581	387315	302699	90681	71235.1	80816.4	141695	125793	143325	157825	157774	158194	-	-	1.52886	0.0635618	0.275646	-1.85911	down	1.41811	0.109437	0.466517	-1.1	down	-	-	-	-	-
HJKP000649	136.07	91.05	135.068	C8H9NO	[M+H]+	N-benzylformamide	Alkaloids	Alkaloids	6343-54-0	2	4.00731e+06	3.7721e+06	4.50988e+06	2.31043e+06	2.18074e+06	2.27305e+06	1.6709e+06	1.49186e+06	1.55597e+06	3.13793e+06	3.14362e+06	3.13414e+06	C15561	-	-	-	-	-	-	1.62659	0.0051929	0.383971	-1.38093	down	-	-	-	-	-
pme2679	132.1	86.1	131.095	C6H13NO2	[M+H]+	L-Allo-isoleucine	Amino acids and derivatives	Amino acids and derivatives	1509-34-8	3	1.22362e+07	1.43e+07	1.65562e+07	9.58716e+06	9.51652e+06	1.11026e+07	6.63628e+06	6.40688e+06	6.35564e+06	1.04794e+07	1.03695e+07	1.03322e+07	C21096	-	-	-	-	-	-	1.60219	0.0236034	0.450168	-1.15146	down	-	-	-	-	-
MWS4471	173.06	58.03	174.064	C6H10N2O4	[M-H]-	N-Alpha-Acetyl-L-Asparagine	Amino acids and derivatives	Amino acids and derivatives	4033-40-3	3	1.49695e+06	1.2902e+06	1.76217e+06	2.78372e+06	2.87535e+06	2.99562e+06	5241410	2.96511e+06	2.70638e+06	2.33684e+06	2.32739e+06	2.36568e+06	-	-	-	-	-	-	-	1.43662	0.115119	2.3988	1.26231	up	-	-	-	-	-
MWSmce248	163.04	119.05	164.047	C9H8O3	[M-H]-	3-Hydroxycinnamic Acid*	Phenolic acids	Phenolic acids	14755-02-3	1	14827935	1.16405e+07	17009915	6.37254e+06	6.59618e+06	5.97483e+06	8.12057e+06	16426925	9.53197e+06	1.09076e+07	1.0997e+07	1.11328e+07	C12621	ko00360,ko01100	1.55847	0.0329876	0.435701	-1.19859	down	-	-	-	-	-	-	-	-	-	-
pmp000949	521.22	399.18	520.21	C30H32O8	[M+H]+	Benzoylisogomisin O	Lignans and Coumarins	Lignans	83864-71-5	2	19070.8	4933.88	109705	72900.7	6671.1	7551.03	2768.96	4390.31	2712.59	700285	705914	714767	-	-	-	-	-	-	-	1.18974	0.335456	0.0738303	-3.75964	down	1.20704	0.361212	0.11331	-3.14166	down
MWS04447	130.09	70.07	129.079	C6H11NO2	[M+H]+	Homoproline	Amino acids and derivatives	Amino acids and derivatives	56879-46-0	3	1.62118e+06	3.47998e+06	3.02033e+06	6.17901e+06	4.78103e+06	7.10736e+06	9.79226e+06	6.05326e+06	7.92983e+06	7.41895e+06	7.56559e+06	7.57345e+06	-	-	1.37251	0.0207144	2.22464	1.15357	up	1.46387	0.0232313	2.92746	1.54965	up	-	-	-	-	-
mws0943	151.05	71.01	152.059	C7H8N2O2	[M-H]-	1,4-Dihydro-1-Methyl-4-oxo-3-pyridinecarboxamide	Alkaloids	Pyridine alkaloids	769-49-3	3	564922	580426	500732	1.41572e+06	1.23511e+06	1.42423e+06	1.3761e+06	1.11258e+06	1.15758e+06	604073	618092	603245	C05843	ko00760,ko01100	1.60279	0.00224941	2.47561	1.30779	up	1.60565	0.00968875	2.21511	1.14738	up	-	-	-	-	-
mws0120	258.11	104.11	257.103	C8H20NO6P	[M+H]+	Choline Alfoscerate	Lipids	PC	28319-77-9	3	2.45517e+06	3.25347e+06	2.12691e+06	4.80885e+06	4.67898e+06	8634195	5.62039e+06	5.55797e+06	6.16159e+06	8.92165e+06	8.8018e+06	9.05913e+06	C00670	ko00564,ko00565	1.40306	0.110272	2.3128	1.20964	up	1.56243	0.0030103	2.21299	1.146	up	-	-	-	-	-
CYp011707	531.404	253.18	530.397	C33H54O5	[M+H]+	2,5,8-trimethylnona-1,4,7-triene-1,9-diol 9-O-Glyceryllinolenate	Others	Others	-	3	86747.2	129954	63912.2	67575.5	54483.6	69362.5	126784	186637	187641	730307	722156	707926	-	-	-	-	-	-	-	-	-	-	-	-	1.63582	0.0305288	2.61759	1.38824	up
Lmsn006346	613.12	169.01	614.127	C29H26O15	[M-H]-	1,6-Di-O-galloyl-3-O-Cinnamoyl-β-D-glucose	Phenolic acids	Phenolic acids	-	3	33191.8	38114.9	44638.3	51515.1	49507.6	146815	29543.9	138728	42997.2	166973	162352	161945	-	-	1.0631	0.30392	2.13754	1.09595	up	-	-	-	-	-	-	-	-	-	-
pmp001198	132.1	57.03	131.095	C6H13NO2	[M+H]+	6-Deoxyfagomine	Alkaloids	Piperidine alkaloids	197449-09-5	1	1.15794e+06	1.17516e+06	1.2819e+06	544028	716250	552277	302508	228099	331778	496576	479955	481175	-	-	-	-	-	-	-	1.6184	7.14972e-05	0.238558	-2.06759	down	1.6004	0.0145487	0.475784	-1.07162	down
pme0274	132.1	69.07	131.095	C6H13NO2	[M+H]+	6-Aminocaproic acid	Organic acids	Organic acids	60-32-2	3	2.05492e+06	1.9422e+06	2.41447e+06	1.233e+06	1.32232e+06	1.54758e+06	869191	857213	922455	1.5497e+06	1.58833e+06	1.52398e+06	C02378	ko01100	-	-	-	-	-	1.6197	0.0114284	0.413136	-1.27531	down	-	-	-	-	-
pmp001287	120.08	103.05	119.073	C8H9N	[M+H]+	N-Benzylmethylene isomethylamine	Alkaloids	Alkaloids	-	1	5.12327e+07	4.41871e+07	5.15571e+07	2.94436e+07	3.11838e+07	3.11065e+07	2.07628e+07	1.78522e+07	1.79429e+07	4.29516e+07	4.45355e+07	4.27616e+07	-	-	-	-	-	-	-	1.62235	0.0025158	0.384808	-1.37779	down	-	-	-	-	-
MWS2417	167.03	121.03	168.042	C8H8O4	[M-H]-	3-Hydroxymandelate	Organic acids	Organic acids	17119-15-2	3	533047	643242	389490	288903	217637	288766	311660	210642	256619	239595	240475	230431	-	-	-	-	-	-	-	1.44539	0.055021	0.497466	-1.00733	down	-	-	-	-	-
Lmmn004951	329.23	171.1	330.241	C18H34O5	[M-H]-	2-Hydroxy-4-methyl-3-undecanoyloxypentanoic acid methyl ester	Lipids	Free fatty acids	-	3	110611	258981	205692	64095.6	54603.9	47157.4	113939	88064	183349	122018	118178	116576	-	-	1.47786	0.0861418	0.288305	-1.79433	down	-	-	-	-	-	1.48871	0.119806	2.3234	1.21624	up
ZbWn001980	211.06	96.96	212.072	C7H16O5S	[M-H]-	6-methoxyhexyl hydrogen sulfate	Others	Others	-	3	148460	155072	157811	185352	189759	546050	527645	295901	213459	182046	174353	181511	-	-	-	-	-	-	-	1.32338	0.178025	2.2478	1.16851	up	-	-	-	-	-
MWSHY0124	257.08	153.02	256.074	C15H12O4	[M+H]+	Pinocembrin (Dihydrochrysin)	Flavonoids	Flavanones	480-39-7	3	41510.3	31975.3	9732.18	9203.32	8585.85	6333.64	5682.03	31920.9	26249.5	77137.6	80096.3	81060.4	C09827	ko00941	1.23457	0.170467	0.289876	-1.78649	down	-	-	-	-	-	-	-	-	-	-
Waln009920	576.33	277.22	577.338	C28H52NO9P	[M-H]-	1-(2,3-dihydroxypropoxy)-3-(((2-(dimethylamino)ethoxy)(hydroxy)phosphoryl)oxy)propan-2-yl (8E,11Z,14Z)-octadeca-8,11,14-trienoate	Lipids	LPE	-	1	74954.5	110424	116723	171957	255929	216666	171561	182107	128366	484201	500289	510156	-	-	1.46127	0.024478	2.13356	1.09326	up	-	-	-	-	-	-	-	-	-	-
Zbqp003444	217.16	84.04	216.147	C10H20N2O3	[M+H]+	(S)-4-amino-5-oxo-5-(pentylamino)pentanoic acid	Amino acids and derivatives	Amino acids and derivatives	-	1	6758385	2.41154e+06	6774110	2.31728e+06	5892830	2.63031e+06	5454185	9560720	11010100	6742665	6507070	6399000	-	-	-	-	-	-	-	-	-	-	-	-	1.34992	0.074268	2.40074	1.26348	up
pmn001694	329.23	229.15	330.241	C18H34O5	[M-H]-	9,10,13-Trihydroxy-11-Octadecenoic Acid	Lipids	Free fatty acids	29907-57-1	3	121211	282032	175774	67614.7	62882	57432.9	103525	98552.8	116532	101744	106515	101409	C14835	ko00591	1.4697	0.109407	0.324566	-1.62342	down	-	-	-	-	-	-	-	-	-	-
pme0490	124.04	78.03	123.032	C6H5NO2	[M+H]+	Nicotinic acid (Vitamin B3)	Others	Vitamin	59-67-6	2	376431	492741	363189	211761	199704	273419	249823	173981	127468	324676	319461	307214	C00253	ko00760,ko00960,ko01100,ko01110,ko01240	-	-	-	-	-	1.45854	0.0146383	0.447329	-1.16059	down	-	-	-	-	-
pmb2804	311.22	171.14	312.23	C18H32O4	[M-H]-	13S-Hydroperoxy-9Z,11E-octadecadienoic acid	Lipids	Free fatty acids	33964-75-9	3	15797.1	55388.5	27937.2	13781.7	13323.4	16669.8	31668.2	36894.1	21571.2	48350.8	46525.5	45683.2	C04717	ko00591,ko01100	1.10936	0.255251	0.441623	-1.17911	down	-	-	-	-	-	1.53575	0.0684086	2.05902	1.04196	up
Zmyn004732	293.21	185.12	294.219	C18H30O3	[M-H]-	2R-hydroxy-9Z,12Z,15Z-octadecatrienoic acid	Lipids	Free fatty acids	-	3	26126	44071.2	36581.8	18790.9	11194.4	13649.1	19958.2	22068	29774.4	43627.1	45172.9	46260.5	C16342	ko00592	1.46031	0.0400935	0.408642	-1.29109	down	-	-	-	-	-	-	-	-	-	-
pmb0782	86.1	69.07	85.0891	C5H11N	[M+H]+	Piperidine	Alkaloids	Piperidine alkaloids	110-89-4	3	873468	777712	971779	447732	521399	360445	211202	198412	238491	394312	418087	400277	C01746	ko00960	-	-	-	-	-	1.62711	0.00545847	0.247089	-2.0169	down	1.625	0.0329178	0.487453	-1.03667	down
Wahp006462	507.15	345.1	506.142	C24H26O12	[M+H]+	Rhamnazine-5-O-β-D-glucoside	Flavonoids	Flavones	-	2	2.22239e+06	7.1212e+06	1.97072e+06	459963	522208	447107	974158	2.2383e+06	6.07698e+06	5.77625e+07	5.58869e+07	5.95386e+07	-	-	1.48581	0.188263	0.126325	-2.98479	down	-	-	-	-	-	1.43173	0.229799	6.49939	2.7003	up
mws0352	179.06	164.03	180.065	C7H8N4O2	[M-H]-	Theophylline	Alkaloids	Alkaloids	58-55-9	1	4.64157e+06	11447710	13996280	2.05054e+06	4479375	1.43155e+06	3.61083e+06	8988490	2.76741e+06	1.59111e+06	1.66587e+06	1.69525e+06	C07130	ko00232,ko01100,ko01110	1.32398	0.106643	0.264628	-1.91796	down	-	-	-	-	-	-	-	-	-	-
mws0671	120.07	74.06	119.058	C4H9NO3	[M+H]+	L-Homoserine*	Amino acids and derivatives	Amino acids and derivatives	672-15-1	3	12914020	14896220	17717395	6.39052e+06	5.92064e+06	6.01608e+06	5.90178e+06	4.92889e+06	10441170	4.85594e+06	4.9471e+06	5.17165e+06	C00263	ko00260,ko00270,ko00300,ko00920,ko01100,ko01110,ko01230	1.58464	0.02187	0.402552	-1.31275	down	1.40131	0.0226424	0.467229	-1.0978	down	-	-	-	-	-
MWS80007	311.22	249.22	312.23	C18H32O4	[M-H]-	13-Hydroperoxy-9Z,11E-octadecadienoic acid*	Lipids	Free fatty acids	23017-93-8	1	82592.4	125207	86283.7	47182.8	40285	42148.8	72588.9	56700	49668.8	92604.3	86920.2	88535.3	-	-	1.52989	0.0536898	0.440748	-1.18197	down	-	-	-	-	-	-	-	-	-	-
pma3649	132.07	86.06	131.058	C5H9NO3	[M+H]+	5-Aminolevulinic Acid*	Alkaloids	Alkaloids	106-60-5	3	1.7212e+07	1.73221e+07	1.98129e+07	1.03606e+07	1.22e+07	1.33124e+07	7.62127e+06	7.08062e+06	6.79482e+06	1.03595e+07	1.07104e+07	1.10638e+07	C00430	ko00260,ko00860,ko01100,ko01110,ko01240,ko02010	-	-	-	-	-	1.6284	0.00356743	0.395546	-1.33808	down	-	-	-	-	-
pme0021	166.09	120.08	165.079	C9H11NO2	[M+H]+	L-Phenylalanine	Amino acids and derivatives	Amino acids and derivatives	63-91-2	1	1.62316e+07	1.34277e+07	1.72198e+07	9.7482e+06	8.88012e+06	1.00503e+07	6.36809e+06	5.48276e+06	5.68033e+06	1.29954e+07	1.38346e+07	1.37319e+07	C00079	ko00360,ko00400,ko00460,ko00470,ko00940,ko00960,ko00966,ko00970,ko00999,ko01100,ko01110,ko01210,ko01230,ko02010	-	-	-	-	-	1.61448	0.0100635	0.373966	-1.41902	down	-	-	-	-	-
pmb2620	207.07	133.07	208.074	C11H12O4	[M-H]-	3,4-Dimethoxycinnamic acid	Phenolic acids	Phenolic acids	2316-26-9	3	15148.5	32370.5	21583.4	10037.1	9187.83	6478.43	13883.4	10833.6	12765.2	21402.5	21435.5	22724.3	-	-	1.43066	0.0964639	0.371959	-1.42678	down	-	-	-	-	-	-	-	-	-	-
pme3388	189.13	144.1	188.127	C7H16N4O2	[M+H]+	Homoarginine	Amino acids and derivatives	Amino acids and derivatives	156-86-5	3	707622	666867	989165	1.57964e+06	1.4776e+06	1.79897e+06	1.83566e+06	1.49828e+06	1.44792e+06	1.98626e+06	1.91617e+06	2.05394e+06	C01924	-	1.51986	0.00396755	2.05454	1.03881	up	1.51607	0.00766572	2.02308	1.01655	up	-	-	-	-	-
pme3827	198.08	152.07	197.069	C9H11NO4	[M+H]+	3,4-Dihydroxy-L-phenylalanine (L-Dopa)	Amino acids and derivatives	Amino acids and derivatives	59-92-7	3	0	0	0	95035	81982	75840.4	101601	146832	106443	366038	372409	347389	C00355	ko00350,ko00950,ko00965,ko01100,ko01110	1.61798	0.00447834	#DIV/0!	#DIV/0!	up	1.63734	0.0143759	#DIV/0!	#DIV/0!	up	-	-	-	-	-
pmb3081	289	96.97	290.004	C6H11PO11	[M-H]-	Glucaric acid-1-Phosphate	Others	Saccharides	-	3	2.62576e+06	4.14669e+06	2.29859e+06	2.90514e+06	2.69632e+06	1.70357e+06	5.10178e+06	4.15585e+06	5.83777e+06	5.57999e+06	5.19733e+06	5.45923e+06	-	-	-	-	-	-	-	-	-	-	-	-	1.52399	0.0152789	2.06644	1.04715	up
Zbqp000949	204.12	85.03	203.116	C9H17NO4	[M+H]+	5-methyl 1-propyl L-glutamate	Amino acids and derivatives	Amino acids and derivatives	-	2	13147	20484.9	26906.6	12841.7	13147	19241.5	65020	22601.4	40010	53350	50015	53350	-	-	-	-	-	-	-	1.1141	0.204089	2.10827	1.07606	up	1.41557	0.151905	2.82182	1.49663	up
mws2108	353.09	191.06	354.095	C16H18O9	[M-H]-	Cryptochlorogenic acid (4-O-Caffeoylquinic acid)*	Phenolic acids	Phenolic acids	905-99-7	1	921310	1513000	1210125	177831	439015	388870	909565	797230	1385040	7413145	7991565	7708220	-	-	1.463	0.0210404	0.275959	-1.85747	down	-	-	-	-	-	1.49562	0.0441581	3.07426	1.62024	up
MWS1848	135.05	92.03	136.052	C8H8O2	[M-H]-	Phenyl acetate	Phenolic acids	Phenolic acids	122-79-2	3	2086850	3596525	1673110	4804735	2894120	3468405	2349225	1513000	943115	6966400	6466970	6844005	C00548	-	-	-	-	-	-	-	-	-	-	-	1.41899	0.0435181	0.430306	-1.21656	down
Zmhn001257	451.12	289.07	452.132	C21H24O11	[M-H]-	Catechin-5-O-glucoside	Flavonoids	Flavanols	-	3	73292.3	33633.6	41320.8	43942	28374	17302.9	70522.5	57490.4	61191.3	296673	302672	280542	-	-	-	-	-	-	-	-	-	-	-	-	1.4232	0.0321434	2.11121	1.07807	up
CYp005914	467.133	147.044	466.126	C25H22O9	[M+H]+	3,4-O-Di-p-Coumaroylshikimic acid	Phenolic acids	Phenolic acids	-	1	1.72727e+06	3.78462e+06	1.56683e+06	757412	704493	464409	891189	1.60885e+06	4.22494e+06	5.03418e+07	4.65433e+07	4.85376e+07	-	-	1.44419	0.135838	0.272128	-1.87764	down	-	-	-	-	-	1.2785	0.254517	3.49111	1.80369	up
Zmyn000108	209.03	85.03	210.038	C6H10O8	[M-H]-	D-Saccharic acid	Others	Saccharides	87-73-0	1	4.59411e+06	4.97513e+06	4.39199e+06	7.4796e+06	6.45674e+06	5.55619e+06	1.19463e+07	9.03741e+06	9.64882e+06	6.03062e+06	6.43661e+06	6.48733e+06	C00818	ko00053,ko01100	-	-	-	-	-	1.59285	0.0212422	2.19411	1.13364	up	-	-	-	-	-
Sazp003601	387.17	207.11	388.173	C18H28O9	[M-H]-	Tuberonic acid glucoside	Organic acids	Organic acids	120399-24-8	1	567526	825725	448849	211218	195140	243545	385525	218075	248869	330285	353219	355823	-	-	1.51689	0.0679668	0.352806	-1.50305	down	1.3821	0.0795278	0.46277	-1.11163	down	-	-	-	-	-
Wayn000815	308.1	146.04	309.105	C11H19NO9	[M-H]-	N-(1-Deoxy-1-fructosyl)Glutamic acid	Nucleotides and derivatives	Nucleotides and derivatives	-	3	487751	2259455	414054	2.04734e+06	2.16001e+06	2.15617e+06	1.51686e+06	809021	1.04752e+06	618771	659415	668109	-	-	1.10338	0.218465	2.01297	1.00933	up	-	-	-	-	-	-	-	-	-	-
Lmhn003240	237.04	121.03	238.048	C11H10O6	[M-H]-	Benzoylmalic acid	Phenolic acids	Phenolic acids	22138-51-8	2	585377	1.10986e+06	676945	62129.1	95742.1	106763	124290	444030	380295	602224	654293	630301	-	-	1.57647	0.0482495	0.111557	-3.16414	down	1.22492	0.0794866	0.399892	-1.32232	down	1.37488	0.142359	3.58463	1.84182	up
Zmpn000095	261.04	78.96	262.045	C6H15O9P	[M-H]-	Sorbitol-6-phosphate	Others	Saccharides	20479-58-7	3	226405	229768	165313	672830	608044	467406	709771	653593	526325	486294	453197	489270	C01096	ko00051,ko01100	1.5504	0.0166917	2.81306	1.49214	up	1.58971	0.00873088	3.0406	1.60435	up	-	-	-	-	-
Lmqn000213	665.21	341.11	666.222	C24H42O21	[M-H]-	Stachyose	Others	Saccharides	470-55-3	3	2.04448e+06	1.86256e+06	2.37375e+06	3.40746e+06	3.91062e+06	5.78559e+06	7.09298e+06	3.9925e+06	2.55374e+06	652461	637275	600432	C01613	ko00052,ko01100	1.4598	0.0824174	2.08631	1.06095	up	1.2233	0.207271	2.17157	1.11874	up	-	-	-	-	-
CYp004227	531.171	311.116	530.164	C23H30O14	[M+H]+	5-O-(4'-[Beta-D-Glucopyranosyl]-Trans-Feruloyl)Quinic Acid	Phenolic acids	Phenolic acids	-	3	18604085	17753140	16628475	23742225	25795355	27848120	12111095	14119265	7.88604e+06	12646500	12733800	13651735	-	-	-	-	-	-	-	-	-	-	-	-	1.58096	0.00466516	0.440862	-1.1816	down
Zbqp000579	156.08	110.07	155.07	C6H9N3O2	[M+H]+	2-amino-3-(1H-pyrazol-1-yl)propanoic acid	Organic acids	Organic acids	2734-48-7	3	4713420	4946120	5901510	1.66603e+06	1.78337e+06	1.7437e+06	1.30181e+06	1.23084e+06	3117085	1.65696e+06	1.63221e+06	1.52548e+06	-	-	1.6051	0.0103632	0.333724	-1.58327	down	1.42849	0.0161889	0.363069	-1.46168	down	-	-	-	-	-
mws3133	174.08	86.06	173.069	C7H11NO4	[M+H]+	Oxaceprol	Amino acids and derivatives	Amino acids and derivatives	33996-33-7	3	6.74539e+06	7.14357e+06	4.55774e+06	2.99842e+06	3.07161e+06	3.24937e+06	10167365	2.96693e+06	8455600	1.42468e+07	1.34602e+07	1.30809e+07	-	-	-	-	-	-	-	-	-	-	-	-	1.17229	0.200227	2.31666	1.21205	up
MWSmce582	144.07	84.04	143.058	C6H9NO3	[M+H]+	Methyl L-pyroglutamate	Alkaloids	Pyrrole alkaloids	4931-66-2	3	4.00625e+06	4.60825e+06	4.97225e+06	7.50205e+06	7.68675e+06	8.17578e+06	9.93333e+06	10290332	8.84827e+06	1.51852e+07	1.38638e+07	1.46026e+07	-	-	-	-	-	-	-	1.60315	0.0011789	2.13973	1.09743	up	-	-	-	-	-
pme0026	147.11	84.08	146.106	C6H14N2O2	[M+H]+	L-Lysine	Amino acids and derivatives	Amino acids and derivatives	56-87-1	3	1.15041e+06	1.20106e+06	1.26969e+06	2.31188e+06	2.70975e+06	2.61966e+06	2.68306e+06	2.24907e+06	2.40274e+06	1.6589e+06	1.50936e+06	1.58363e+06	C00047	ko00300,ko00310,ko00470,ko00780,ko00960,ko00970,ko01100,ko01110,ko01210,ko01230,ko02010	1.60064	0.00497893	2.11018	1.07736	up	1.61389	0.00702281	2.02556	1.01832	up	-	-	-	-	-
pme0008	176.1	113.07	175.096	C6H13N3O3	[M+H]+	L-Citrulline	Amino acids and derivatives	Amino acids and derivatives	372-75-8	3	2.10045e+06	3.15597e+06	2.82864e+06	5.69144e+06	5.94115e+06	5.1894e+06	3309695	5.82994e+06	6.42487e+06	6.66392e+06	6.23097e+06	6.08973e+06	C00327	ko00220,ko01100,ko01110,ko01230	1.52856	0.00240003	2.08063	1.05702	up	-	-	-	-	-	-	-	-	-	-
Lmbn001754	175.06	115.04	176.069	C7H12O5	[M-H]-	3-Isopropylmalic Acid*	Organic acids	Organic acids	921-28-8	2	1289145	3487190	1.79849e+06	1.83166e+06	4099860	2.11995e+06	3687135	4043275	7741630	3011515	3307990	3214210	C04411	ko00290,ko01100,ko01110,ko01210,ko01230	-	-	-	-	-	1.25312	0.13507	2.35322	1.23464	up	-	-	-	-	-
Zmgn001448	175.06	115.04	176.069	C7H12O5	[M-H]-	2-Propylmalic Acid*	Organic acids	Organic acids	-	2	1289145	3487190	1.79849e+06	1.83166e+06	4099860	2.11995e+06	3687135	4043275	7741630	3011515	3307990	3214210	C05994	ko00620	-	-	-	-	-	1.25312	0.13507	2.35322	1.23464	up	-	-	-	-	-
mws1375	304.15	185.09	303.143	C12H21N3O6	[M+H]+	Nicotianamine	Alkaloids	Alkaloids	34441-14-0	1	2.40093e+07	2.20765e+07	1.20574e+07	5.48953e+07	4.18365e+07	4.85679e+07	5.34661e+07	5.45467e+07	5.00641e+07	1.88555e+07	1.79646e+07	1.97742e+07	C05324	ko00270,ko00999,ko01100,ko01110	1.45706	0.00534473	2.499	1.32135	up	1.5148	0.00650169	2.71875	1.44294	up	-	-	-	-	-
mws0744	319.05	193.01	320.053	C15H12O8	[M-H]-	Dihydromyricetin (Ampelopsin)	Flavonoids	Flavanonols	27200-12-0	1	4.94194e+06	1.01298e+07	6.21619e+06	3.09079e+06	3.46912e+06	3.59915e+06	6.15462e+06	5.17042e+06	5.87361e+06	1.35627e+07	1.49214e+07	1.41442e+07	C02906	ko00941,ko01110	1.37625	0.139351	0.477222	-1.06727	down	-	-	-	-	-	-	-	-	-	-
mws0250	182.08	136.08	181.074	C9H11NO3	[M+H]+	L-Tyrosine*	Amino acids and derivatives	Amino acids and derivatives	60-18-4	1	1.0968e+07	9.96176e+06	1.18556e+07	5.45979e+06	5.22422e+06	5.39483e+06	3.67151e+06	2.96162e+06	3.394e+06	8.54103e+06	7.75718e+06	8.16093e+06	C00082	ko00130,ko00261,ko00350,ko00360,ko00400,ko00460,ko00730,ko00940,ko00950,ko00965,ko00966,ko00970,ko00999,ko01100,ko01110,ko01210,ko01230,ko01240	1.60088	0.00866314	0.490426	-1.02789	down	1.62516	0.00210801	0.305841	-1.70915	down	-	-	-	-	-
MWS201412	262.138	84.0816	261.132	C10H19N3O5	[M+H]+	Lys-Asp*	Amino acids and derivatives	Amino acids and derivatives	20556-18-7	3	417807	559542	288849	1.53531e+06	1.03005e+06	1.2079e+06	1.65654e+06	1.53239e+06	1.49445e+06	1.02564e+06	932552	996494	-	-	1.50128	0.0150155	2.97999	1.57531	up	1.57522	0.000646625	3.69877	1.88705	up	-	-	-	-	-
Wmhp000032	505.35	259.21	504.345	C30H48O6	[M+H]+	2,3,6,23-Tetrahydroxyolean-12-en-28-oic acid (Protobassic acid)	Terpenoids	Triterpene	-	3	386275	468263	391131	866432	943866	881852	707462	800367	852582	544694	581458	529174	-	-	1.59352	0.00018583	2.16121	1.11184	up	-	-	-	-	-	-	-	-	-	-
pmb3101	175.06	115.04	176.069	C7H12O5	[M-H]-	2-Isopropylmalic Acid	Organic acids	Organic acids	49601-06-1	2	725178	1.96088e+06	1.93971e+06	2870310	2.17758e+06	1.91986e+06	1.89398e+06	3776085	4.63938e+06	1.56419e+06	1.70757e+06	1.71039e+06	C02504	ko00290,ko00620,ko01100,ko01110,ko01210,ko01230	-	-	-	-	-	1.14208	0.129499	2.22869	1.1562	up	-	-	-	-	-
MWS201455	262.14	84.08	261.132	C10H19N3O5	[M+H]+	Asp-Lys*	Amino acids and derivatives	Amino acids and derivatives	5891-51-0	3	555960	570575	375674	1.08742e+06	1.04083e+06	961582	1.35513e+06	1.14811e+06	1.25262e+06	864328	941760	857867	-	-	1.51212	0.00414802	2.05686	1.04045	up	1.56751	0.00098177	2.50023	1.32206	up	-	-	-	-	-
Zblp002068	449.11	287.06	449.108	C21H21O11+	[M]+	Cyanidin-3-O-glucoside	Flavonoids	Anthocyanidins	47705-70-4	3	2.04849e+06	3.85389e+06	2.24099e+06	1.62898e+06	340900	1.2088e+06	8.00142e+06	1.517e+06	2.455e+06	1.22689e+07	1.17322e+07	1.30407e+07	C08604	ko00942,ko01110	1.17087	0.083313	0.390341	-1.35719	down	-	-	-	-	-	1.16299	0.282751	3.76678	1.91333	up
Wayn002665	759.12	607.11	760.128	C37H28O18	[M-H]-	Prodelphinidin A2 3'-gallate	Tannins	Proanthocyanidins	-	1	5.92979e+06	4.76972e+06	3.98319e+06	27973326	1.84498e+07	1.99287e+07	5.94743e+06	1.36328e+07	1.09514e+07	1.6218e+07	1.62811e+07	1.78658e+07	-	-	1.57806	0.0248609	4.51904	2.17602	up	1.29249	0.136451	2.07943	1.05619	up	1.4182	0.0358976	0.460147	-1.11983	down
Rfmb091	295.23	195.14	296.235	C18H32O3	[M-H]-	9S-Hydroxy-10E,12Z-octadecadienoic acid*	Lipids	Free fatty acids	15514-85-9	1	191443	273532	278839	394196	1.44312e+06	418758	766029	329738	271003	320715	286750	304840	C14767	ko00591	1.171	0.281688	3.03311	1.6008	up	-	-	-	-	-	-	-	-	-	-
Lcgn000234	339.07	177.02	340.079	C15H16O9	[M-H]-	davidioside C	Phenolic acids	Phenolic acids	-	3	2.39741e+06	1.55962e+06	2.42218e+06	3.00262e+06	2.68523e+06	6903440	1.15216e+06	1.61918e+06	1.56407e+06	775313	864348	846195	-	-	-	-	-	-	-	-	-	-	-	-	1.4447	0.178236	0.344317	-1.53819	down
mws0704	140.01	78.96	141.019	C2H8NO4P	[M-H]-	O-Phosphorylethanolamine	Alkaloids	Alkaloids	1071-23-4	3	156818	336590	122510	304316	399132	324202	291766	289224	675097	427271	409005	458043	C00346	ko00563,ko00564,ko00600,ko01100	-	-	-	-	-	1.08405	0.235898	2.03937	1.02813	up	-	-	-	-	-
Zmmp002106	120.08	77.04	119.07	C3H9N3O2	[M+H]+	4-methyl-1,5,2,3-dioxadiazinan-2-amine	Nucleotides and derivatives	Nucleotides and derivatives	-	2	4.76367e+06	3.56202e+06	4.60383e+06	2.41579e+06	2.54263e+06	2.62519e+06	1.79044e+06	1.56972e+06	1.5654e+06	3.31774e+06	3.70741e+06	3.63336e+06	-	-	-	-	-	-	-	1.60365	0.0164325	0.380955	-1.39231	down	-	-	-	-	-
MWS04559g	182.08	136.08	181.074	C9H11NO3	[M+H]+	3-Hydroxy-L-phenylalanine*	Amino acids and derivatives	Amino acids and derivatives	587-33-7	1	9.70708e+06	9.36248e+06	1.14237e+07	4.84573e+06	5.54592e+06	4.84035e+06	3.74377e+06	3.23383e+06	3.59427e+06	8.47701e+06	7.59144e+06	7.7892e+06	-	-	1.58148	0.00864164	0.49952	-1.00139	down	1.62399	0.00662998	0.346695	-1.52826	down	-	-	-	-	-
Zjmp102035	299.09	205.05	298.084	C17H14O5	[M+H]+	5,7-dihydroxy-3-(4'-hydroxybenzyl)-6-methylchromone	Flavonoids	Other Flavonoids	-	3	92219.4	105383	62291.5	55667.5	30309.7	49387.8	35862.6	38762.4	43840.3	228023	250411	225124	-	-	-	-	-	-	-	1.49609	0.0616335	0.455822	-1.13346	down	-	-	-	-	-
pme2801	167.06	150.03	166.049	C6H6N4O2	[M+H]+	7-Methylxanthine	Nucleotides and derivatives	Nucleotides and derivatives	552-62-5	1	7.82891e+06	9.64196e+06	7.26573e+06	4.52163e+06	4.64331e+06	5.37557e+06	6.80973e+06	1.28297e+07	1.06413e+07	2.79215e+07	2.59136e+07	2.48732e+07	C16353	ko00232,ko01100,ko01110	-	-	-	-	-	-	-	-	-	-	1.4981	0.0932437	2.08251	1.05832	up
Lmbp000123	164.07	56.05	163.067	C6H13NO2S	[M+H]+	L-Homomethionine	Amino acids and derivatives	Amino acids and derivatives	25148-30-5	3	240852	250860	210719	146052	130350	159133	101326	115650	81187.6	409456	437988	387106	C17213	ko00966,ko01110,ko01210	-	-	-	-	-	1.58299	0.00116646	0.424473	-1.23625	down	-	-	-	-	-
Li512115	515.12	353.09	516.127	C25H24O12	[M-H]-	Isochlorogenic acid B	Phenolic acids	Phenolic acids	14534-61-3	1	2739440	5523450	3175010	1993865	2120680	1666365	2537410	4199365	5804300	12426660	12013300	13594995	C10468	-	-	-	-	-	-	-	-	-	-	-	1.41033	0.136754	2.16939	1.11729	up
Hmcn000192	209.07	59.01	210.074	C7H14O7	[M-H]-	Sedoheptulose	Others	Saccharides	3019-74-7	2	2.28145e+06	2.63214e+06	2.29786e+06	4.18199e+06	3.67057e+06	3.09569e+06	5.67061e+06	4.70447e+06	4.5358e+06	3.47629e+06	3.94731e+06	3.81911e+06	C02076	ko00710,ko01100	-	-	-	-	-	1.5943	0.0121005	2.06767	1.048	up	-	-	-	-	-
mws0275	133.01	71.01	134.022	C4H6O5	[M-H]-	L-Malic acid*	Organic acids	Organic acids	97-67-6	1	243990	417280	228146	636425	718480	350164	731880	881055	711780	849647	746489	812005	C00149	ko00020,ko00620,ko00630,ko00710,ko01100,ko01110,ko01200	-	-	-	-	-	1.51805	0.00427087	2.61376	1.38612	up	-	-	-	-	-
ZBN0353	451.103	341.064	452.111	C24H20O9	[M-H]-	Cinchonain Ia	Flavonoids	Flavanols	85022-69-1	3	993256	834756	1.09302e+06	603404	515020	530663	361636	576668	430737	416651	369361	376918	-	-	-	-	-	-	-	1.51464	0.00675975	0.468685	-1.09331	down	-	-	-	-	-
MWS201054	162.08	56.05	161.069	C6H11NO4	[M+H]+	O-Acetyl-L-homoserine	Amino acids and derivatives	Amino acids and derivatives	250736-84-6	3	211410	326286	289483	314309	612990	479145	616335	557760	589555	281337	294756	258566	-	-	-	-	-	-	-	1.54652	0.00402202	2.13213	1.09229	up	-	-	-	-	-
mws0639	153.02	109.03	154.027	C7H6O4	[M-H]-	2,3-Dihydroxybenzoic Acid*	Phenolic acids	Phenolic acids	303-38-8	1	1.03276e+06	1.14401e+06	1587135	861875	1432170	799901	864335	286426	601640	2.06046e+06	2.32737e+06	2.10579e+06	C00196	ko01110	-	-	-	-	-	1.2691	0.0478938	0.465581	-1.1029	down	-	-	-	-	-
mws0180	153.02	109.03	154.027	C7H6O4	[M-H]-	2,5-Dihydroxybenzoic acid; Gentisic Acid*	Phenolic acids	Phenolic acids	490-79-9	1	1.03276e+06	1.14401e+06	1587135	861875	1432170	799901	864335	286426	601640	2.06046e+06	2.32737e+06	2.10579e+06	C00628	ko00350,ko01100	-	-	-	-	-	1.2691	0.0478938	0.465581	-1.1029	down	-	-	-	-	-
HJAP154	469.13	317.08	468.069	C23H16O11	[M+H]+	Galloylisorhamnetin	Flavonoids	Flavonols	-	3	1.38198e+07	9.63238e+06	1.68394e+07	52046535	1.20342e+07	1.12431e+07	4.73656e+06	7.90435e+06	1.12434e+07	1.1785e+07	1.18387e+07	1.04876e+07	-	-	-	-	-	-	-	-	-	-	-	-	1.10197	0.330526	0.317088	-1.65704	down
Zbzn011671	471.35	471.35	472.355	C30H48O4	[M-H]-	Cordianal C	Terpenoids	Triterpene	-	2	267816	311951	279292	130383	129826	151835	176082	164533	158699	129948	115957	115460	-	-	1.59043	0.00191008	0.479645	-1.05996	down	-	-	-	-	-	-	-	-	-	-
Zmpn008194	471.35	471.35	472.355	C30H48O4	[M-H]-	2,3-Dihydroxyurs-12-en-28-oic acid (Corosolic acid)	Terpenoids	Triterpene	4547-24-4	3	267816	311951	279292	130383	129826	151835	176082	164533	158699	129948	115957	115460	-	-	1.59043	0.00191008	0.479645	-1.05996	down	-	-	-	-	-	-	-	-	-	-
Lmzn106284	471.35	471.35	472.355	C30H48O4	[M-H]-	2,3-Dihydroxylup-20(29)-en-28-oic acid (Alphitolic acid)	Terpenoids	Triterpene	19533-92-7	3	267816	311951	279292	130383	129826	151835	176082	164533	158699	129948	115957	115460	C16912	-	1.59043	0.00191008	0.479645	-1.05996	down	-	-	-	-	-	-	-	-	-	-
Lmsn003778	493.1	169.01	494.106	C22H22O13	[M-H]-	1-O-Caffeoyl-4-O-galloyl-β-D-glucose	Phenolic acids	Phenolic acids	-	2	4.33408e+06	4.19078e+06	4.45618e+06	4.51863e+06	5.27582e+06	7.22257e+06	7.55048e+06	1.06566e+07	8.24627e+06	1.04782e+07	1.15905e+07	1.01829e+07	-	-	-	-	-	-	-	1.57214	0.0404219	2.03785	1.02704	up	-	-	-	-	-
Yamn006257	519.19	357.15	520.194	C26H32O11	[M-H]-	(E)-2-(4-(3-(hydroxymethyl)-5-(2-hydroxyvinyl)-7-methoxy-2,3-dihydrobenzofuran-2-yl)-2,6-dimethoxyphenoxy)-6-methyltetrahydro-2H-pyran-3,4,5-triol*	Lignans and Coumarins	Lignans	-	2	238768	174719	89443.6	0	0	0	188477	68190.8	80852.5	309576	354913	340135	-	-	1.61034	0.0605765	0	#DIV/0!	down	-	-	-	-	-	1.70489	0.0983645	#DIV/0!	#DIV/0!	up
pme1651	176.07	130.07	175.063	C10H9NO2	[M+H]+	Indole-3-acetic acid (IAA)	Alkaloids	Plumerane	87-51-4	3	68048.6	93370	48346.1	164807	198177	159290	135070	170105	243320	512590	445700	497540	C00954	ko00380,ko01100,ko04075	1.48586	0.00433195	2.48981	1.31604	up	1.45362	0.0555332	2.61481	1.38671	up	-	-	-	-	-
pmn001380	187.1	169.09	188.105	C9H16O4	[M-H]-	Eucommiol	Others	Alcohol compounds	55930-44-4	3	338506	810640	460779	243407	258944	353775	221561	231508	280760	282053	251937	246914	C17878	-	-	-	-	-	-	1.32253	0.173091	0.455815	-1.13348	down	-	-	-	-	-
pmn001529	629.08	169.01	630.086	C28H22O17	[M-H]-	3,4,5-Tri-O-Galloylshikimic acid	Phenolic acids	Phenolic acids	-	3	186795	160095	141740	297772	278610	276940	469110	387195	370485	552740	530995	611315	-	-	-	-	-	-	-	1.59557	0.00708593	2.51067	1.32807	up	-	-	-	-	-
Lmqp007445	391.1	149.03	390.095	C19H18O9	[M+H]+	5,7,4'-Trihydroxy-3,6,3',5'-Tetramethoxyflavone	Flavonoids	Flavones	-	3	249793	278967	198089	69297.4	81386	75978.1	110654	130688	147075	216388	187901	210947	-	-	1.59023	0.0177882	0.311841	-1.68112	down	-	-	-	-	-	-	-	-	-	-
Hmln002597	193.05	161.02	216.04	C10H9NaO4	[M-Na]-	Sodium ferulate	Phenolic acids	Phenolic acids	24276-84-4	3	37229.1	64764.9	56213.4	21999.8	10005	13430.2	31162.9	5005	56685	133727	120242	116132	-	-	1.47967	0.0288317	0.287186	-1.79994	down	-	-	-	-	-	-	-	-	-	-
Wagp009079	403.14	373.09	402.132	C21H22O8	[M+H]+	3,5,6,7,8,4'-Hexamethoxyflavone	Flavonoids	Flavones	34170-18-8	3	25115.8	27410.2	14036.2	19288.8	82396.7	18176.5	12943.4	9117.11	17503.8	64256.2	71917.4	74339.4	-	-	-	-	-	-	-	-	-	-	-	-	1.09548	0.334103	0.330081	-1.59911	down
MWS20987	174.12	70.07	173.116	C7H15N3O2	[M+H]+	N5-(1-Iminoethyl)-L-ornithine	Amino acids and derivatives	Amino acids and derivatives	36889-13-1	3	1.54648e+06	1.55826e+06	1.40139e+06	2.94367e+06	2.74549e+06	2.58168e+06	2948597	3.09583e+06	3.10188e+06	3.14581e+06	3.09888e+06	2.73451e+06	-	-	-	-	-	-	-	1.63087	2.64327e-05	2.02975	1.0213	up	-	-	-	-	-
Zmjp000182	189.13	70.07	188.127	C7H16N4O2	[M+H]+	N-Monomethyl-L-arginine*	Amino acids and derivatives	Amino acids and derivatives	17035-90-4	3	1.7577e+06	2.51652e+06	2.8788e+06	4.79228e+06	5.02377e+06	6.33631e+06	5.35203e+06	4.29849e+06	5.21306e+06	6.91475e+06	6.34758e+06	5.95139e+06	C03884	-	1.49729	0.00934437	2.25812	1.17512	up	1.49768	0.00532542	2.07794	1.05516	up	-	-	-	-	-
mws1179	433.11	271.07	434.121	C21H22O10	[M-H]-	Naringenin-7-O-glucoside (Prunin)*	Flavonoids	Flavanones	529-55-5	1	985065	2034435	2078395	515940	626380	629725	1710215	954860	1208445	3270470	3050670	3548680	C09099	ko00941	1.44616	0.0885093	0.347603	-1.52449	down	-	-	-	-	-	1.54916	0.0835368	2.1859	1.12823	up
pmb2228	538.39	184.07	537.379	C27H56NO7P	[M+H]+	LysoPC 19:0	Lipids	LPC	108273-88-7	3	45150.3	60585	61219	15657.3	9695.4	14813.4	36577.4	20926.6	37100	44584.3	51919.2	48423.5	-	-	1.5687	0.00877584	0.240581	-2.0554	down	-	-	-	-	-	1.49201	0.0628027	2.35532	1.23592	up
Lmpp003789	595.14	287.06	595.145	C30H27O13+	[M]+	Cyanidin-3-O-(6''-O-p-Coumaroyl)glucoside	Flavonoids	Anthocyanidins	-	3	2.84957e+07	2.19766e+07	14290140	8802380	11937280	11348550	9210365	11991575	13836735	6.58956e+07	6.63195e+07	5.77542e+07	C12095	ko00942,ko01110	1.34939	0.110706	0.495476	-1.01311	down	-	-	-	-	-	-	-	-	-	-
Zmyn000155	173.11	131.08	174.1	C7H14N2O3	[M-H]-	N-α-Acetyl-L-ornithine	Amino acids and derivatives	Amino acids and derivatives	6205-08-9	3	694217	1.21378e+06	1.60319e+06	2.873e+06	3.44868e+06	3.37816e+06	3.47838e+06	2.14423e+06	2.8904e+06	1.69749e+06	1.79398e+06	1.97322e+06	C00437	ko00220,ko01100,ko01110,ko01210,ko01230	1.46276	0.00444049	2.76256	1.46601	up	1.38903	0.0288331	2.42455	1.27771	up	-	-	-	-	-
mws0256	118.09	72.08	117.079	C5H11NO2	[M+H]+	L-Valine*	Amino acids and derivatives	Amino acids and derivatives	72-18-4	3	8.19766e+06	7.69987e+06	8.34756e+06	5.64027e+06	7.01858e+06	6.11132e+06	4.27174e+06	3.63216e+06	3.88834e+06	7.9115e+06	6.99972e+06	6.89671e+06	C00183	ko00280,ko00290,ko00460,ko00770,ko00966,ko00970,ko01100,ko01110,ko01210,ko01230,ko01240,ko02010	-	-	-	-	-	1.62291	0.000106207	0.486377	-1.03985	down	-	-	-	-	-
Lmmp002529	773.21	465.1	772.206	C33H40O21	[M+H]+	Gossypetin-3-O-rutinoside-8-O-rhamnoside	Flavonoids	Flavonols	-	3	968428	474333	253318	240067	359230	268172	413751	608221	1.59946e+06	470155	513027	439123	-	-	-	-	-	-	-	-	-	-	-	-	1.2886	0.251569	3.02193	1.59547	up
pme1474	298.1	136.06	297.09	C11H15N5O3S	[M+H]+	5'-Deoxy-5'-(methylthio)adenosine	Nucleotides and derivatives	Nucleotides and derivatives	2457-80-9	1	2313650	1.41838e+06	1.25174e+06	1481000	838432	746344	778510	727166	753015	2.67912e+06	3.01327e+06	2.60641e+06	C00170	ko00270,ko00908,ko01100	-	-	-	-	-	1.46196	0.110078	0.45321	-1.14175	down	-	-	-	-	-
MWS04412	175.12	70.07	174.137	C8H18N2O2	[M+H]+	N(6),N(6)-Dimethyl-L-lysine	Amino acids and derivatives	Amino acids and derivatives	2259-86-1	2	130650	245337	242239	522072	532005	507378	700540	475401	617662	474523	542400	549396	-	-	1.48459	0.0118424	2.5257	1.33668	up	1.49793	0.0120675	2.90121	1.53665	up	-	-	-	-	-
mws0982	126.1	68.05	125.095	C6H11N3	[M+H]+	1-Methylhistamine	Alkaloids	Alkaloids	501-75-7	3	44268.6	44812.5	101211	183354	133215	167667	131680	149997	163873	181753	163373	155985	C05127	ko00340,ko01100	1.40368	0.0168553	2.5447	1.34749	up	1.39851	0.0287313	2.3414	1.22737	up	-	-	-	-	-
mws0262	149.01	87.01	150.016	C4H6O6	[M-H]-	L-Tartaric acid	Organic acids	Organic acids	87-69-4	3	111265	80250.9	71885.9	88199.9	141176	171775	273600	313685	295310	470780	544375	541030	C00898	ko00630,ko01100	-	-	-	-	-	1.60228	0.000245807	3.35076	1.74449	up	1.54012	0.0109362	2.20016	1.13761	up
Lmfn001337	635.09	169.01	636.096	C27H24O18	[M-H]-	1,2,3-Tri-O-galloyl-β-D-glucose*	Phenolic acids	Phenolic acids	-	3	1.38711e+06	694073	1.40285e+06	6765375	1.68153e+06	1.84605e+06	1.17702e+06	2.18248e+06	1.6126e+06	7.63658e+06	7.78509e+06	6.67964e+06	-	-	1.08569	0.305863	2.95432	1.56283	up	-	-	-	-	-	-	-	-	-	-
mws0124	247.11	130.06	246.1	C13H14N2O3	[M+H]+	N-(3-Indolylacetyl)-L-alanine	Amino acids and derivatives	Amino acids and derivatives	57105-39-2	3	79138.5	72398.2	128195	198475	106238	65641.2	42455	44161	60538.7	128363	130307	111965	-	-	-	-	-	-	-	-	-	-	-	-	1.32868	0.196668	0.397335	-1.33157	down
Zbsp004301	611.16	303.05	610.153	C27H30O16	[M+H]+	Quercetin-7-O-rutinoside*	Flavonoids	Flavonols	147714-62-3	3	1551745	2156205	1641075	855140	1862100	1566910	3817160	8033845	6004000	8.88039e+06	7.69372e+06	8.91333e+06	-	-	-	-	-	-	-	1.52039	0.0724706	3.33799	1.73898	up	1.56561	0.0581055	4.16769	2.05925	up
Ymjm000154	285.1	123.05	286.105	C13H18O7	[M-H]-	Salicin	Phenolic acids	Phenolic acids	138-52-3	3	195407	193496	173294	338740	164485	266920	122690	115142	140872	166286	145544	169907	C01451	ko00010	-	-	-	-	-	-	-	-	-	-	1.43286	0.119967	0.49173	-1.02406	down
mws1294	717.14	579.11	716.138	C36H28O16	[M+H]+	Theaflavin-3-gallate	Tannins	Proanthocyanidins	30462-34-1	1	405225	416141	425387	1.39435e+07	8.04455e+06	1.18449e+07	1.77169e+06	2.23126e+06	7.35552e+06	9.97887e+06	1.17048e+07	1.13168e+07	-	-	1.61108	0.0243399	27.1368	4.76218	up	1.50317	0.200335	9.11044	3.18752	up	1.37965	0.0395068	0.335723	-1.57466	down
mws1295	717.14	579.11	716.138	C36H28O16	[M+H]+	Theaflavin-3'-Gallate	Tannins	Proanthocyanidins	28543-07-9	3	405225	416141	425387	1.39435e+07	8.04455e+06	1.18449e+07	1.77169e+06	2.23126e+06	7.35552e+06	9.97887e+06	1.17048e+07	1.13168e+07	-	-	1.61108	0.0243399	27.1368	4.76218	up	1.50317	0.200335	9.11044	3.18752	up	1.37965	0.0395068	0.335723	-1.57466	down
Lmqn000351	325.11	59.01	326.121	C12H22O10	[M-H]-	Rutinose	Others	Saccharides	90-74-4	3	1.08196e+06	1.10605e+06	852840	3569185	1.95058e+06	1.94413e+06	1.99244e+06	2.02049e+06	1.66131e+06	512646	602435	580583	C08247	-	1.44232	0.109195	2.45455	1.29546	up	-	-	-	-	-	-	-	-	-	-
pme0193	147.08	84.04	146.069	C5H10N2O3	[M+H]+	L-Glutamine	Amino acids and derivatives	Amino acids and derivatives	56-85-9	3	1.29838e+06	1.30691e+06	1.46662e+06	2.45198e+06	2.91352e+06	2.9143e+06	2.76665e+06	2.50051e+06	2.62425e+06	1.70706e+06	1.62938e+06	1.91021e+06	C00064	ko00220,ko00230,ko00240,ko00250,ko00470,ko00630,ko00750,ko00910,ko00970,ko01100,ko01230,ko01232,ko01240,ko02010	1.58861	0.00647785	2.03339	1.02389	up	-	-	-	-	-	-	-	-	-	-
mws0675	335.06	123.06	334.057	C11H15N2O8P	[M+H]+	β-Nicotinamide mononucleotide	Nucleotides and derivatives	Nucleotides and derivatives	1094-61-7	3	1.31043e+06	1.24539e+06	1.04654e+06	2.60001e+06	2.59167e+06	2.52385e+06	2.73443e+06	2.80827e+06	2.687e+06	1.05016e+06	1.23103e+06	1.20189e+06	C00455	ko00760,ko01100	1.59299	0.00168606	2.1418	1.09882	up	1.61807	0.000628668	2.28454	1.1919	up	-	-	-	-	-
pmb0034	277.1	148.06	276.096	C10H16N2O7	[M+H]+	L-α-Glutamyl-L-Glutamic Acid	Amino acids and derivatives	Amino acids and derivatives	3929-61-1	3	219917	285481	251309	806759	824971	755031	1.1534e+06	981152	1.07337e+06	2.2648e+06	1.96735e+06	1.96201e+06	C01425	-	1.6023	4.63723e-05	3.15414	1.65725	up	1.6253	0.00135578	4.23932	2.08383	up	-	-	-	-	-
Wbtp003341	291.09	139.04	290.079	C15H14O6	[M+H]+	(3,5-dihydroxyphenyl)-(4-hydroxy-2,6-dimethoxyphenyl)methanone	Others	Ketone compounds	-	1	1376625	658335	703315	83693.8	479076	458389	564394	543779	1010240	829717	766457	701143	-	-	1.11344	0.116572	0.372921	-1.42306	down	-	-	-	-	-	1.04974	0.142174	2.07452	1.05278	up
MWSmce613	489.12	264.04	488.107	C14H26N4O11P2	[M+H]+	Citicoline	Nucleotides and derivatives	Nucleotides and derivatives	987-78-0	3	161501	117051	121162	361461	266036	319946	371718	268378	330319	178016	152680	156570	C00307	ko00564,ko01100	1.54639	0.00994766	2.3703	1.24507	up	1.56387	0.0121301	2.42777	1.27963	up	-	-	-	-	-
pme1266	167.06	124.05	166.049	C6H6N4O2	[M+H]+	3-Methylxanthine	Nucleotides and derivatives	Nucleotides and derivatives	1076-22-8	3	413574	557543	446661	266598	260108	341554	430191	771011	701639	1.16477e+06	1.33031e+06	1.36969e+06	C16357	ko00232,ko01100,ko01110	-	-	-	-	-	-	-	-	-	-	1.51677	0.0722939	2.19155	1.13195	up
CYn002883	761.14	591.116	762.143	C37H30O18	[M-H]-	Theasinensin B	Tannins	Tannin	89064-32-4	1	1.02525e+07	1.09346e+07	8.68724e+06	4.72363e+07	4.36243e+07	3.15629e+07	1.62782e+07	3.09212e+07	2.55965e+07	4.59923e+07	5.05035e+07	5.45091e+07	-	-	1.58505	0.021068	4.09794	2.0349	up	1.4888	0.0756835	2.43673	1.28495	up	-	-	-	-	-
mws0875	179.05	76.02	178.041	C5H10N2O3S	[M+H]+	L-Cysteinyl-L-glycine	Amino acids and derivatives	Amino acids and derivatives	19246-18-5	3	21395.4	11009.2	18717.6	39604.3	20174	32680.8	65270.9	41008.7	23760.1	108599	91747.8	103355	C01419	ko00480,ko01100	-	-	-	-	-	1.27535	0.153519	2.54371	1.34693	up	-	-	-	-	-
pme2244	190.09	118.07	189.079	C11H11NO2	[M+H]+	3-Indolepropionic acid	Alkaloids	Plumerane	830-96-6	2	228744	208189	216276	179725	208228	191836	145057	23340	148445	577718	484914	537217	-	-	-	-	-	-	-	1.04294	0.109509	0.485054	-1.04378	down	-	-	-	-	-
HJN025	123.04	122.04	124.052	C7H8O2	[M-H]-	4-Hydroxybenzyl Alcohol	Phenolic acids	Phenolic acids	623-05-2	3	539360	827400	362130	333730	318695	382185	407255	278610	106710	884410	832430	740255	C17467	-	-	-	-	-	-	1.12116	0.137007	0.45843	-1.12523	down	-	-	-	-	-
mws1293	565.13	139.04	564.127	C29H24O12	[M+H]+	Theaflavin	Tannins	Proanthocyanidins	4670-05-7	1	2.14012e+06	2.64072e+06	2.38903e+06	2.13614e+07	2.04542e+07	2.02294e+07	8.06386e+06	1.50803e+07	2.14386e+07	1.45978e+07	1.74299e+07	1.57042e+07	-	-	1.6156	5.0203e-05	8.65357	3.1133	up	1.55823	0.0838094	6.21808	2.63647	up	-	-	-	-	-
Lmxp010913	676.45	184.08	675.447	C35H66NO9P	[M+H]+	1-(9Z-Octadecenoyl)-2-(9-oxo-nonanoyl)-sn-glycero-3-phosphocholine	Lipids	Glycerol ester	-	2	4812.47	8880.07	4801.94	8098.97	18575.8	6045.65	24639.1	9904.05	21435.9	185967	222205	211904	-	-	-	-	-	-	-	1.37207	0.0973472	3.02679	1.59779	up	-	-	-	-	-
Lmfn003035	325.09	145.03	326.1	C15H18O8	[M-H]-	6-O-p-Coumaroyl-β-D-glucose	Phenolic acids	Phenolic acids	114297-65-3	2	1985415	1.16253e+06	2539110	4666925	2.15535e+06	1.52257e+06	701957	1863790	1413655	541618	655226	618686	-	-	-	-	-	-	-	-	-	-	-	-	1.0723	0.265564	0.476869	-1.06833	down
Zmgp005070	523.14	361.09	522.137	C24H26O13	[M+H]+	Centaurein*	Flavonoids	Flavones	35595-03-0	3	789872	611852	187867	170475	77163.4	136378	163662	257873	555390	4.06351e+06	4.76477e+06	4.0406e+06	-	-	1.28356	0.150392	0.241582	-2.04942	down	-	-	-	-	-	1.21569	0.232435	2.54396	1.34708	up
mws2623	281.25	281.25	282.256	C18H34O2	[M-H]-	11-Octadecanoic acid(Vaccenic acid)*	Lipids	Free fatty acids	506-17-2	3	2.96736e+06	2.33247e+06	1.15053e+06	1.21371e+06	809844	1.09624e+06	642409	1.32504e+06	1.79542e+06	2.87288e+06	3.33041e+06	3.47197e+06	C21944	-	1.1855	0.167037	0.483661	-1.04793	down	-	-	-	-	-	-	-	-	-	-
MA10039641	341.11	89.02	342.116	C12H22O11	[M-H]-	D-Lactose*	Others	Saccharides	63-42-3	1	2.64415e+07	3.1268e+07	2.53334e+07	93423105	91840665	3.53567e+07	5.4267e+07	4.75425e+07	4.7164e+07	1.66082e+07	2.02366e+07	1.88471e+07	C01970	-	1.29835	0.137091	2.65671	1.40964	up	-	-	-	-	-	-	-	-	-	-
HJN054	493.21	361.16	494.215	C25H34O10	[M-H]-	Secoisolariciresinol-9'-O-xyloside	Lignans and Coumarins	Lignans	-	3	195805	440685	220175	92154.2	95634.2	120055	390540	240205	118450	70020	81497	85030	-	-	1.41729	0.141611	0.359351	-1.47653	down	-	-	-	-	-	1.26941	0.201184	2.43369	1.28314	up
pme3193	116.04	74.02	117.043	C4H7NO3	[M-H]-	N-Acetyl-L-glycine	Amino acids and derivatives	Amino acids and derivatives	543-24-8	3	168241	199334	230532	21195.1	25906.1	73938.4	80189.3	156393	61851.8	114760	100518	94755.8	-	-	1.46997	0.00301221	0.202371	-2.30493	down	1.30655	0.0533184	0.498965	-1.00299	down	1.22956	0.169468	2.4656	1.30194	up
CYn006166	867.144	697.119	868.149	C43H32O20	[M+H]+	Theaflavin-3,3'-di-O-gallate	Tannins	Proanthocyanidins	30462-35-2	3	182547	539360	216443	7.85068e+06	3.93873e+06	2.954e+06	711007	3.28599e+06	3.27691e+06	9.64512e+06	1.14419e+07	1.16409e+07	-	-	1.54012	0.0905184	15.7121	3.9738	up	1.39584	0.130271	7.75181	2.95453	up	-	-	-	-	-
Lmcn005644	551.08	169.01	552.09	C27H20O13	[M-H]-	Epitheaflagallin-3-O-Gallate	Flavonoids	Flavanols	102067-92-5	3	22637.8	49794.4	17236.6	128585	167487	168448	63666.2	112755	114290	98221.2	81588.6	84156.3	-	-	1.51241	0.00212813	5.18039	2.37306	up	1.41149	0.0354698	3.24205	1.69691	up	-	-	-	-	-
Wchn001739	331.07	211.03	332.074	C13H16O10	[M-H]-	3-O-Galloyl-Glucose	Phenolic acids	Phenolic acids	-	2	960832	908641	1.155e+06	2.56679e+06	2.01313e+06	2.61248e+06	1.54701e+06	1.82932e+06	1.5966e+06	685034	707701	826131	-	-	1.56955	0.0104892	2.37807	1.24979	up	-	-	-	-	-	-	-	-	-	-
pmn001417	451.1	341.1	452.111	C24H20O9	[M-H]-	Cinchonain Ic*	Flavonoids	Flavanols	85081-22-7	3	1504580	644445	1447320	535997	1233660	513740	471203	581108	443812	378484	373905	313249	-	-	-	-	-	-	-	1.33668	0.124777	0.416012	-1.2653	down	-	-	-	-	-
pme2074	322.2	130.05	323.21	C18H29NO4	[M-H]-	Jasmonoyl-L-Isoleucine	Amino acids and derivatives	Amino acids and derivatives	120330-93-0	3	18058.4	78999.7	72133.7	13273.6	8228.76	13570.5	40154.6	49822.5	55251.3	93787.9	86838.6	76224.2	C18699	ko04075	1.31806	0.145079	0.207297	-2.27023	down	-	-	-	-	-	1.66028	0.00727944	4.14076	2.0499	up
Zmzn000079	199	78.96	200.009	C4H9O7P	[M-H]-	D-Erythrose-4-phosphate	Others	Saccharides	585-18-2	3	756984	1.09181e+06	728490	2.74218e+06	1.23326e+06	1.8556e+06	2.34699e+06	2.31596e+06	2.68024e+06	1.71055e+06	1.58016e+06	1.93654e+06	C00279	ko00030,ko00400,ko00710,ko00750,ko01100,ko01110,ko01200,ko01230,ko01240	1.34064	0.123382	2.26247	1.1779	up	1.58719	0.000649657	2.8492	1.51055	up	-	-	-	-	-
pmb2855	307.11	145.06	308.122	C11H20N2O8	[M-H]-	L-Glutamine-O-glycoside	Amino acids and derivatives	Amino acids and derivatives	-	3	64312.6	142373	71960.5	495644	787375	734687	420118	179431	164138	166379	202377	175136	-	-	1.5563	0.0173897	7.2411	2.85621	up	1.2747	0.183104	2.7407	1.45455	up	1.44898	0.027017	0.378493	-1.40166	down
pma6460	337.09	163.04	338.1	C16H18O8	[M-H]-	4-O-p-Coumaroylquinic acid	Phenolic acids	Phenolic acids	1108200-72-1	1	19633120	50841185	24116515	1.2496e+08	1.5874e+08	1.35454e+08	10439380	20993720	57463215	142617895	118690265	120323015	C10441	-	1.51179	0.00149226	4.43124	2.14771	up	-	-	-	-	-	1.49774	0.00459231	0.212085	-2.23729	down
Hagn003556	387.16	207.1	388.095	C23H16O6	[M-H]-	7-Benzyloxy-5-hydroxy-3',4'-methylenedioxyflavonoid	Flavonoids	Flavones	-	3	1011920	417619	941440	313685	263580	153278	355450	316346	329685	367173	377589	443954	-	-	1.37613	0.0922207	0.308119	-1.69844	down	1.32769	0.134728	0.422391	-1.24335	down	-	-	-	-	-
MWSmce697	139.07	65.04	138.068	C8H10O2	[M+H]+	4-Ethoxyphenol	Phenolic acids	Phenolic acids	622-62-8	3	449898	1.84674e+06	1.00801e+06	3.02854e+06	2.55656e+06	2.04546e+06	1.56249e+06	1.83702e+06	1.75486e+06	3.27109e+06	2.85915e+06	2.66732e+06	-	-	1.21905	0.0499648	2.30904	1.20729	up	-	-	-	-	-	-	-	-	-	-
Zmgn004894	151.04	136.02	152.047	C8H8O3	[M-H]-	Methyl 4-hydroxybenzoate*	Phenolic acids	Phenolic acids	99-76-3	3	295310	214933	201815	162453	115555	120620	128640	122440	79921.4	112337	90895.5	103379	-	-	-	-	-	-	-	1.46863	0.0305618	0.464852	-1.10516	down	-	-	-	-	-
pme3011	104.07	69.03	103.063	C4H9NO2	[M+H]+	γ-Aminobutyric acid	Organic acids	Organic acids	56-12-2	3	318688	283324	252210	296654	303230	342924	510002	785125	585747	536915	461807	440526	C00334	ko00250,ko00330,ko00410,ko00650,ko00760,ko01100	-	-	-	-	-	1.54112	0.0465974	2.20186	1.13872	up	-	-	-	-	-
MWStz070	182.08	91.05	181.074	C9H11NO3	[M+H]+	N-(2-Hydroxy-4-methoxyphenyl)acetamide	Alkaloids	Phenolamine	58469-06-0	1	6.37374e+06	5.85068e+06	6.70226e+06	3.43461e+06	3.22427e+06	3.3663e+06	2.25715e+06	1.85061e+06	2.09191e+06	5.42483e+06	4.50738e+06	4.55679e+06	-	-	-	-	-	-	-	1.62717	0.000760775	0.327562	-1.61016	down	-	-	-	-	-
HJN110	455.36	455.36	456.36	C30H48O3	[M-H]-	3-Hydroxylup-20(29)-en-28-oic acid (Betulinic acid)*	Terpenoids	Triterpene	472-15-1	1	89030.3	159510	156194	62346.4	56426.3	47268.2	45011.7	71039.1	61721	41210.4	50669.7	49041.8	C08619	-	1.46185	0.0693244	0.410246	-1.28544	down	1.41846	0.0689098	0.43923	-1.18695	down	-	-	-	-	-
MWS201405	319.14	110.07	318.133	C15H18N4O4	[M+H]+	His-Tyr	Amino acids and derivatives	Amino acids and derivatives	35979-00-1	3	51872.7	63861.4	27124.8	128343	159065	67633.1	135098	129601	84344	85982.3	70391.2	84715.5	-	-	1.2591	0.104248	2.48526	1.3134	up	1.38105	0.0297226	2.44327	1.28881	up	-	-	-	-	-
Zmyn000110	258.04	78.96	259.046	C6H14NO8P	[M-H]-	D-Glucosamine 1-phosphate	Others	Saccharides	2152-75-2	3	937541	1.43951e+06	693966	2.52311e+06	1.72834e+06	1.44127e+06	3.16455e+06	2.62648e+06	2.35268e+06	2.00531e+06	2.50138e+06	2.2953e+06	C06156	ko00520,ko01100,ko01250	-	-	-	-	-	1.49271	0.00656176	2.65179	1.40697	up	-	-	-	-	-
MWS201469	304.16	175.12	303.154	C11H21N5O5	[M+H]+	Glu-Arg	Amino acids and derivatives	Amino acids and derivatives	7219-59-2	2	1.43501e+06	1.4411e+06	1.64273e+06	3.1586e+06	2.90407e+06	3.08663e+06	2.84935e+06	3.25424e+06	2.94671e+06	1.68247e+06	1.96285e+06	1.5913e+06	-	-	1.60257	0.000119126	2.0247	1.01771	up	1.61495	0.00137934	2.00279	1.00201	up	-	-	-	-	-
MWS1882	132.03	88.0403	133.037	C4H7NO4	[M-H]-	Iminodiacetic acid*	Organic acids	Organic acids	142-73-4	1	3.95821e+06	3.94134e+06	2.66174e+06	8.08354e+06	8.2387e+06	8.30944e+06	8.11185e+06	5.96316e+06	5.92024e+06	3.3094e+06	2.81816e+06	2.68724e+06	C19911	-	1.54784	0.00717526	2.33226	1.22173	up	-	-	-	-	-	-	-	-	-	-
mws1094	287.06	259.07	288.063	C15H12O6	[M-H]-	Aromadendrin (Dihydrokaempferol)	Flavonoids	Flavanonols	480-20-6	3	130065	223582	139993	60020	54678	61685	137275	165100	124089	331142	388357	315067	C00974	ko00941,ko01100,ko01110	1.53028	0.0697158	0.357311	-1.48475	down	-	-	-	-	-	1.67957	0.0179542	2.41783	1.27371	up
Wafn005994	447.23	315.18	448.231	C21H36O10	[M-H]-	Geranyl 6-O-xylopyranosyl-glucopyranoside*	Others	Others	-	1	1.38017e+06	726887	1.3866e+06	720527	581456	471544	411770	511543	660041	1.91065e+06	1.53663e+06	1.83319e+06	-	-	-	-	-	-	-	1.36212	0.0886024	0.453208	-1.14175	down	-	-	-	-	-
CYn007140	483.13	321.099	484.137	C25H24O10	[M-H]-	3-Cinnamoyl-5-Caffeoylquinic acid	Phenolic acids	Phenolic acids	-	3	143096	453992	167552	26988	43839.9	38573.5	66037	189932	465762	3.24826e+06	3.73404e+06	4.07374e+06	-	-	1.49047	0.159795	0.143076	-2.80515	down	-	-	-	-	-	1.39232	0.226008	6.5971	2.72183	up
CYp004551	629.198	175.109	628.19	C30H32N2O13	[M+H]+	3'-O-Methylgallocatechin 3-O-(N-Ethylglutamine ester) 4'-Gallate	Flavonoids	Flavanols	-	3	2.55892e+06	1.98255e+06	2.50324e+06	8501550	8.6304e+06	3.45743e+06	5.00965e+06	5.35395e+06	4.37327e+06	1.01293e+07	8.66335e+06	10889670	-	-	1.36682	0.11608	2.92267	1.54729	up	1.58097	0.00311635	2.09191	1.06482	up	-	-	-	-	-
Wayn000597	515.124	111.009	516.133	C18H28O17	[M-H]-	Citric acid-1-O-diglucoside	Organic acids	Organic acids	-	3	0	0	0	80587.6	78197.8	79986.2	83043.4	80613.4	71888.7	152265	140699	175844	-	-	1.61868	8.12987e-05	#DIV/0!	#DIV/0!	up	1.63833	0.00185536	#DIV/0!	#DIV/0!	up	-	-	-	-	-
Waln011704	580.36	281.25	581.369	C28H56NO9P	[M-H]-	1-(2,3-dihydroxypropoxy)-3-(((2-(dimethylamino)ethoxy)(hydroxy)phosphoryl)oxy)propan-2-yl (Z)-14-Octadecenoic Acid	Lipids	LPE	-	1	37933.5	46160	35900	65418.6	58365.2	76274.9	77308.9	80642.2	82142.1	271371	220895	272031	-	-	-	-	-	-	-	1.5999	0.00189489	2.00088	1.00064	up	-	-	-	-	-
Zmhn002424	285.01	205.05	286.015	C11H10O7S	[M-H]-	4-Methoxy-5-methylcoumarin-7-O-sulfate	Lignans and Coumarins	Coumarins	-	3	19848.4	43336.7	31020.4	13340	33659.7	24602.5	44792.3	54495.3	65253.2	161041	128393	153255	-	-	-	-	-	-	-	-	-	-	-	-	1.43314	0.0205274	2.29798	1.20037	up
CYn006184	483.13	163.04	484.137	C25H24O10	[M-H]-	3,4-Di-O-p-Coumaroylquinic acid*	Phenolic acids	Phenolic acids	-	1	789184	4.25186e+06	845765	567800	327988	534340	904535	1742265	4.7671e+06	2.78834e+07	2.26297e+07	2.79698e+07	-	-	1.12777	0.323794	0.242938	-2.04134	down	-	-	-	-	-	1.39841	0.230815	5.18408	2.37409	up
Lmsp003729	627.16	319.05	626.148	C27H30O17	[M+H]+	Myricetin-3-O-rutinoside*	Flavonoids	Flavonols	-	3	297571	651490	849195	728530	2486525	1062285	442360	1016955	549395	1060605	978355	837460	-	-	1.04647	0.261466	2.3786	1.25012	up	-	-	-	-	-	1.05548	0.29391	0.469617	-1.09044	down
Zmdp003457	627.16	319.05	626.148	C27H30O17	[M+H]+	Myricetin-3-O-galactoside-3'-O-rhamnoside*	Flavonoids	Flavonols	-	3	297571	651490	849195	728530	2486525	1062285	442360	1016955	549395	1060605	978355	837460	-	-	1.04647	0.261466	2.3786	1.25012	up	-	-	-	-	-	1.05548	0.29391	0.469617	-1.09044	down
Zbnn006442	287.05	135.04	288.063	C15H12O6	[M-H]-	Eriodictyol (5,7,3',4'-Tetrahydroxyflavanone)	Flavonoids	Flavanones	552-58-9	2	315879	350938	264476	350107	263570	309050	196178	164471	81502.3	1.55378e+06	1.89055e+06	1.53055e+06	C05631	ko00941,ko01100,ko01110	-	-	-	-	-	1.34802	0.0215679	0.474772	-1.07469	down	1.40315	0.0227469	0.479179	-1.06136	down
Ymjm000148	299.11	137.02	300.121	C14H20O7	[M-H]-	Salidroside	Phenolic acids	Phenolic acids	10338-51-9	2	4.19933e+06	4.12269e+06	5.25766e+06	2.20154e+06	2.77975e+06	3113680	2.14981e+06	2.31434e+06	1.99012e+06	3.42628e+06	4.37577e+06	3.91309e+06	C06046	ko00350,ko01100	-	-	-	-	-	1.5947	0.0179198	0.475289	-1.07312	down	-	-	-	-	-
MWS20203	785.08	301	786.092	C34H26O22	[M-H]-	Tercatain	Tannins	Tannin	103744-87-2	2	31406.4	48581.9	46041.3	77919.1	81005.8	106710	61391	39958.7	45205	687625	874674	761123	-	-	1.47733	0.0186504	2.10772	1.07568	up	-	-	-	-	-	-	-	-	-	-
pmb3061	499.15	163.1	500.153	C22H28O13	[M-H]-	5-O-p-Coumaroylquinic acid O-glucoside	Phenolic acids	Phenolic acids	-	1	8.71193e+07	6.66899e+07	7.82218e+07	1.36059e+08	1.34275e+08	1.28513e+08	4.17588e+07	5.08899e+07	5.49987e+07	4.11275e+07	4.92415e+07	5.23423e+07	-	-	-	-	-	-	-	-	-	-	-	-	1.69305	0.000224409	0.370185	-1.43368	down
CYn006270	483.131	163.04	484.137	C25H24O10	[M-H]-	3,5-Di-O-p-Coumaroylquinic acid*	Phenolic acids	Phenolic acids	-	1	1.20678e+06	3.74325e+06	652047	851069	653473	663730	964930	1.22904e+06	3.33348e+06	3.18375e+07	3.03331e+07	2.50905e+07	-	-	-	-	-	-	-	-	-	-	-	-	1.22529	0.273261	2.54924	1.35007	up
Hmbp002730	287.06	153.01	286.048	C15H10O6	[M+H]+	Isoscutellarein	Flavonoids	Flavones	41440-05-5	3	117495	205008	88649.4	194499	261798	123304	350782	138711	416322	231342	293460	280141	C10097	-	-	-	-	-	-	1.08898	0.177947	2.20311	1.13954	up	-	-	-	-	-
MWS0155	462.07	96.97	463.074	C14H18N5O11P	[M-H]-	Adenylocuccinic Acid	Organic acids	Organic acids	19046-78-7	3	22153.3	35974.3	31356.2	47371.4	65860.9	62415	72957.9	76208.1	76870.3	124786	159342	139557	C03794	ko00230,ko00250,ko01100,ko01232,ko01240	-	-	-	-	-	1.56461	0.00473787	2.526	1.33686	up	-	-	-	-	-
Zmjn003398	227.13	183.14	228.136	C12H20O4	[M-H]-	2-Dodecenedioic acid	Lipids	Free fatty acids	6402-36-4	3	395077	579503	320005	238716	217270	295741	453172	554668	672982	1.62266e+06	1.47657e+06	1.26561e+06	C16308	ko00592,ko01110	-	-	-	-	-	-	-	-	-	-	1.61191	0.0280042	2.23595	1.16089	up
Zmdp000972	136.04	91.05	135.035	C4H9NO2S	[M+H]+	S-Methyl-L-cysteine	Amino acids and derivatives	Amino acids and derivatives	1187-84-4	2	4.44779e+06	3.45385e+06	4.53501e+06	2.20224e+06	2.31987e+06	2.28039e+06	1.56164e+06	1.34871e+06	1.51914e+06	3.45553e+06	2.80851e+06	2.80207e+06	C22040	ko02010	-	-	-	-	-	1.60985	0.0140309	0.356164	-1.48939	down	-	-	-	-	-
MWStz054	152.11	91.06	151.1	C9H13NO	[M+H]+	2,4,6,6-Tetramethyl-3(6H)-pyridinone	Alkaloids	Pyridine alkaloids	203524-64-5	3	108703	126389	139870	47947.9	40823.6	65180.2	48649.1	37647.9	66655.2	73891.9	74528	59275.6	-	-	1.52809	0.00364052	0.410579	-1.28427	down	1.52585	0.00397296	0.407913	-1.29367	down	-	-	-	-	-
pmb2653	649.22	145.05	650.227	C24H42O20	[M-H]-	DMelezitose O-rhamnoside	Others	Saccharides	-	3	924316	608926	888204	1.69234e+06	1.64191e+06	3.04366e+06	1.3152e+06	1.6905e+06	773103	472939	607245	535184	-	-	1.44618	0.0966937	2.63393	1.39721	up	-	-	-	-	-	-	-	-	-	-
Ymjm000135	507.18	161.02	508.195	C25H32O11	[M-H]-	8R-Dihydrodehydrodiconferyl alcohol 4-O-β-D-glucopyranoside	Lignans and Coumarins	Lignans	-	3	3.1584e+06	3.55407e+06	1.9719e+06	1922900	1.52633e+06	3272175	1.51517e+06	1.11538e+06	1.08488e+06	2.26153e+06	2.51232e+06	2.90254e+06	-	-	-	-	-	-	-	1.46353	0.0635142	0.427829	-1.22489	down	-	-	-	-	-
MWS1846	151.04	93.0347	152.047	C8H8O3	[M-H]-	Phenoxyacetic acid*	Phenolic acids	Phenolic acids	122-59-8	3	44587.1	143410	74301.2	176780	135070	155090	52635.8	54111.6	76793.2	101427	130104	123106	C02181	-	-	-	-	-	-	-	-	-	-	-	1.64066	0.00465375	0.393071	-1.34714	down
MWSslk056	239.08	181.07	238.07	C9H10N4O4	[M+H]+	Acefylline; Theophylline-7-acetic acid	Alkaloids	Alkaloids	652-37-9	3	9076.51	15217.7	17654.8	20422.2	23543.3	28425	41586.1	17025	32446.1	44528.8	36471.8	35500.9	-	-	-	-	-	-	-	1.2136	0.1384	2.17067	1.11814	up	-	-	-	-	-
Lmjp003295	479.12	317.07	478.111	C22H22O12	[M+H]+	6-Methoxykaempferol-3-O-glucoside*	Flavonoids	Flavonols	63422-27-5	1	4782330	4463900	4746150	1.43413e+06	2878815	2291630	3937025	3255125	3492315	12432105	9667590	12054945	-	-	1.43496	0.0227729	0.472012	-1.0831	down	-	-	-	-	-	-	-	-	-	-
Lmjp002906	479.12	317.07	478.111	C22H22O12	[M+H]+	Rhamnetin-3-O-Glucoside*	Flavonoids	Flavonols	27875-34-9	1	4782330	4463900	4746150	1.43413e+06	2878815	2291630	3937025	3255125	3492315	12432105	9667590	12054945	-	-	1.43496	0.0227729	0.472012	-1.0831	down	-	-	-	-	-	-	-	-	-	-
Lmhn001386	299.04	167.03	300.048	C12H12O9	[M-H]-	Vnilloyltartaric acid	Phenolic acids	Phenolic acids	-	3	228291	382730	276764	106938	118140	100930	261800	305767	362757	526769	503639	641533	-	-	1.54328	0.0529008	0.367215	-1.4453	down	-	-	-	-	-	1.68312	0.0180304	2.85368	1.51283	up
Lmqn000432	333.06	333.06	334.067	C9H19O11P	[M-H]-	1-(sn-Glycero-3-phospho)-1D-myo-inositol	Others	Saccharides	-	2	5.33805e+06	1.21505e+07	4.44901e+06	1.97401e+07	1.36359e+07	1.4792e+07	2.09608e+07	2.22692e+07	2.46102e+07	3.47522e+07	3.13328e+07	40663635	-	-	1.29124	0.0500611	2.19568	1.13467	up	1.4613	0.0132414	3.09242	1.62873	up	-	-	-	-	-
Lmgp003989	499.13	163.04	498.116	C25H22O11	[M+H]+	Dicaffeoylshikimic acid	Phenolic acids	Phenolic acids	-	1	1534900	4298940	1841840	1075720	886085	778795	1216850	2724150	2712260	16169785	15918665	20087210	-	-	1.32347	0.199716	0.35705	-1.4858	down	-	-	-	-	-	1.41692	0.117083	2.42767	1.27957	up
pmn001534	787.1	617.08	788.107	C34H28O22	[M-H]-	1,2,3,6-Tetra-O-galloyl-β-D-glucose	Phenolic acids	Phenolic acids	79886-50-3	3	90932.6	78360	110451	311795	120337	258392	152597	80672.5	188957	434401	377771	495244	C04516	-	1.30786	0.134961	2.46841	1.30358	up	-	-	-	-	-	-	-	-	-	-
Hmqn003268	303.05	151.03	304.058	C15H12O7	[M-H]-	5,7,3',4',5'-Pentahydroxydihydroflavone	Flavonoids	Flavanones	-	1	9096725	15419535	6913930	8818320	7464040	8030325	7609795	4500015	2603590	28791755	24358035	22118545	-	-	-	-	-	-	-	1.17762	0.148884	0.46813	-1.09502	down	-	-	-	-	-
Lmbn005369	295.23	195.14	296.235	C18H32O3	[M-H]-	13(S)-HODE;13(S)-Hydroxyoctadeca-9Z,11E-dienoic acid*	Lipids	Free fatty acids	10219-69-9	1	172160	228554	242723	326163	297278	722989	228074	449740	289612	284412	370386	362281	C14762	ko00591	1.20435	0.228066	2.09256	1.06527	up	-	-	-	-	-	-	-	-	-	-
Lajp005898	523.14	361.1	522.137	C24H26O13	[M+H]+	5,8,3'-trihydroxy-6,7,4'-trimethoxyflavone-8-O-β-D-glucoside*	Flavonoids	Flavones	-	3	167036	592081	234053	0	0	0	159641	243920	452475	4.30534e+06	4.54973e+06	5.57829e+06	-	-	1.60773	0.12884	0	#DIV/0!	down	-	-	-	-	-	1.70862	0.0817829	#DIV/0!	#DIV/0!	up
mws0213	151.06	59.01	152.069	C5H12O5	[M-H]-	Ribitol*	Others	Saccharides	488-81-3	3	30441.3	54807.6	23566.8	45533.5	51899.4	50788.8	96705	45072.4	85030	83947.9	68597.6	64586.3	C00474	ko00040,ko00740,ko01100	-	-	-	-	-	1.20422	0.112446	2.08433	1.05958	up	-	-	-	-	-
Saln000499	683.22	341.11	684.226	C31H40O17	[M-H]-	7-O-(4''-O-glucosyl)coumaroyl-loganic acid	Terpenoids	Monoterpenoids	-	3	8876795	8.55697e+06	3.23575e+06	77524350	44938125	25021715	75014265	24743685	70003565	14172525	10756775	11826940	-	-	1.4598	0.107853	7.13535	2.83498	up	1.48582	0.087902	8.21314	3.03793	up	-	-	-	-	-
mws1090	259.02	96.97	260.03	C6H13O9P	[M-H]-	D-Glucose-1-phosphate*	Others	Saccharides	59-56-3	1	2.7672e+07	3.49796e+07	1.24861e+07	7.99477e+07	8.27079e+07	5.61405e+07	6.52856e+07	7.31102e+07	7.4082e+07	4.00235e+07	5.3948e+07	4.77998e+07	C00103	ko00010,ko00040,ko00052,ko00500,ko00520,ko00561,ko01100,ko01110,ko01240,ko01250	1.39265	0.0125773	2.91193	1.54198	up	1.43484	0.0108378	2.82785	1.4997	up	-	-	-	-	-
Wbsp000172	579.15	271.06	578.142	C30H26O12	[M+H]+	Apigenin-4'-O-(2''-O-p-coumaroyl)-β-D-glucopyranoside	Flavonoids	Flavones	-	3	212824	226434	220684	6.63343e+06	2.78646e+06	2.82082e+06	748668	2.0855e+06	2.12798e+06	3.8473e+06	4.94846e+06	3.88455e+06	-	-	1.58573	0.0941739	18.5482	4.2132	up	1.54584	0.0869049	7.51908	2.91056	up	1.22738	0.189455	0.405381	-1.30265	down
MWS1860	72.08	55.05	71.0735	C4H9N	[M+H]+	Pyrrolidin	Alkaloids	Pyrrole alkaloids	123-75-1	3	157967	148347	162424	93338.7	140045	115063	66482.1	59460.8	96627.6	122111	110157	146996	-	-	-	-	-	-	-	1.52518	0.0111992	0.47483	-1.07452	down	-	-	-	-	-
MWSmce339	177.06	133.07	178.063	C10H10O3	[M-H]-	2-Methoxycinnamic acid	Phenolic acids	Phenolic acids	6099-03-2	3	20714.3	32059.3	14399	8501.38	9182.97	10917.3	20682	11785.9	27344	96581.7	126004	127901	-	-	1.38677	0.127988	0.425794	-1.23177	down	-	-	-	-	-	1.37337	0.14409	2.0912	1.06433	up
MWS201448	244.13	130.05	243.122	C10H17N3O4	[M+H]+	Pro-Gln	Amino acids and derivatives	Amino acids and derivatives	18668-08-1	3	41540.6	37262.9	22627.9	80125.6	82485.8	63539.3	68395.2	61091.7	90478.7	70870.9	69129.5	53121	-	-	1.44947	0.00736722	2.22959	1.15678	up	1.43747	0.0261852	2.16861	1.11677	up	-	-	-	-	-
Lmmn003875	387.14	289.07	388.152	C21H24O7	[M-H]-	Medioresinol	Lignans and Coumarins	Lignans	40957-99-1	2	2.02107e+06	2.22816e+06	2.02402e+06	4.54967e+06	4.06322e+06	3.89413e+06	4.54102e+06	4.33763e+06	4.18511e+06	1.439e+06	1.96889e+06	1.81667e+06	-	-	-	-	-	-	-	1.62821	0.000139611	2.08245	1.05829	up	-	-	-	-	-
Jmzn003343	521.2	329.14	522.21	C26H34O11	[M-H]-	Saikolignanoside A	Lignans and Coumarins	Lignans	-	2	122649	147866	407255	68697.3	99105.1	178379	280269	530995	200040	169583	158319	211830	-	-	-	-	-	-	-	-	-	-	-	-	1.37082	0.146123	2.92131	1.54661	up
MWS20182	195.07	136.05	196.074	C10H12O4	[M-H]-	Dihydroferulic Acid	Phenolic acids	Phenolic acids	1135-23-5	3	105700	167560	148818	65986.7	79083.3	26675	89286.8	100327	88503.2	63090.4	61347.9	46768.9	-	-	1.30653	0.0268753	0.406904	-1.29724	down	-	-	-	-	-	-	-	-	-	-
Yajn002315	515.14	191.06	516.148	C22H28O14	[M-H]-	4-O-(3'-O-alpha-D-Glucopyranosyl)caffeoylquinic acid	Phenolic acids	Phenolic acids	1401352-63-3	2	281126	214532	264084	413171	316869	337447	168713	142347	186486	362721	456214	497774	-	-	-	-	-	-	-	-	-	-	-	-	1.64526	0.012245	0.466091	-1.10132	down
Wbtn006810	287.05	135.04	288.063	C15H12O6	[M-H]-	6,7-dihydroxy-1,3-dimethoxyxanthen-9-one	Flavonoids	Other Flavonoids	-	2	780675	1.09435e+06	813825	668364	660943	682824	594670	388427	262083	2.94573e+06	3.92002e+06	3.09901e+06	-	-	-	-	-	-	-	1.3885	0.0257418	0.46309	-1.11063	down	-	-	-	-	-
Labp002580	915.2	287.05	914.196	C38H42O26	[M+H]+	Kaempferol acetyl malonyl glucosyl glucuronopyranosyl glucoside	Flavonoids	Flavonols	-	3	4920245	2.92923e+06	1.1524e+06	870181	2303485	1452375	3755555	4024420	1811455	7080145	5877200	5193020	-	-	-	-	-	-	-	-	-	-	-	-	1.20146	0.126811	2.07336	1.05197	up
Walp004391	309.1	147.04	308.09	C15H16O7	[M+H]+	7-C-Glucosylcoumarin*	Lignans and Coumarins	Coumarins	-	2	0	0	0	7.12169e+06	5981410	3.73923e+06	3.59679e+06	3776085	3.052e+06	2.35365e+06	1.92626e+06	2663010	-	-	1.61693	0.0299213	#DIV/0!	#DIV/0!	up	1.63854	0.00390254	#DIV/0!	#DIV/0!	up	-	-	-	-	-
MWSHC2028	231.11	158.1	230.106	C13H14N2O2	[M+H]+	(1S,3S)-1-Methyl-1,2,3,4-tetrahydro-β-carboline-3-carboxylic acid	Alkaloids	Alkaloids	40678-46-4	3	111960	65976.3	36290	30094.8	29382.5	25005	39202	54227.9	48381.7	100569	95339.4	127720	-	-	1.26736	0.187795	0.39436	-1.34242	down	-	-	-	-	-	-	-	-	-	-
Ljmp121502	265.14	121.06	264.136	C15H20O4	[M+H]+	Mansonone Q	Terpenoids	Sesquiterpenoids	-	3	31450.7	73355	24646.3	169065	126638	96974	53111.7	128730	132488	114044	157357	130895	-	-	1.37656	0.0316228	3.03338	1.60093	up	1.18419	0.125549	2.42816	1.27986	up	-	-	-	-	-
mws0668	283.07	151.03	284.076	C10H12N4O6	[M-H]-	Xanthosine	Nucleotides and derivatives	Nucleotides and derivatives	146-80-5	1	4.53948e+06	7.0856e+06	5.3123e+06	2.51696e+06	2.63946e+06	2.83044e+06	5.00002e+06	9.47088e+06	1.05962e+07	6.96097e+06	9.69329e+06	8.88925e+06	C01762	ko00230,ko00232,ko01100,ko01110,ko01232,ko02010	1.52088	0.0563524	0.471552	-1.08451	down	-	-	-	-	-	1.57509	0.0790918	3.13854	1.65009	up
Lmsn004534	613.12	169.01	614.127	C29H26O15	[M-H]-	1,2-Di-O-galloyl-6-O-Cinnamoyl-β-D-glucose	Phenolic acids	Phenolic acids	-	3	23695.9	50056.7	51225.9	127586	68355	70020	0	0	0	114806	150395	113802	-	-	1.23327	0.121984	2.12805	1.08953	up	1.62639	0.0435321	0	#DIV/0!	down	1.71092	0.0450106	0	#DIV/0!	down
MWS201399	264.1	104.05	263.094	C9H17N3O4S	[M+H]+	Met-Asn	Amino acids and derivatives	Amino acids and derivatives	36261-61-7	3	10003.6	14693.5	5005	53350	16538.5	43345	58350	18377.3	31675	14427.2	14088	18818.3	-	-	1.31031	0.119119	3.8123	1.93066	up	1.3286	0.149002	3.64965	1.86776	up	-	-	-	-	-
MWSmce713	151.08	106.04	152.084	C9H12O2	[M-H]-	3-(4-Hydroxyphenyl)-1-propanol	Phenolic acids	Phenolic acids	10210-17-0	3	41680	43249.3	56685	30010	15881.3	17659.5	18527.3	9711.84	20005	22940.8	25596.5	31675	-	-	1.43213	0.016343	0.44876	-1.15599	down	1.49948	0.0081244	0.340673	-1.55354	down	-	-	-	-	-
ML10198895	88.04	88.04	89.0477	C3H7NO2	[M-H]-	N-Methylglycine	Amino acids and derivatives	Amino acids and derivatives	107-97-1	3	26747.2	122393	61592.7	11670	24651.3	23148.4	63715.9	31305.4	36635.2	1.58502e+06	1.16129e+06	1.22604e+06	C00213	ko00260,ko00330,ko01100	1.2168	0.210963	0.282204	-1.82519	down	-	-	-	-	-	1.3362	0.124782	2.21384	1.14655	up
Wcsn000472	503.16	113.02	504.169	C18H32O16	[M-H]-	Laminaran	Others	Saccharides	9008-22-4	3	2.1102e+06	3.31668e+06	2.51798e+06	5.68844e+06	6.47312e+06	6.52546e+06	5.02646e+06	4.1615e+06	3.20072e+06	1.34372e+06	1.4937e+06	1.0505e+06	-	-	1.54101	0.00172106	2.35209	1.23395	up	-	-	-	-	-	-	-	-	-	-
Zbsp004739	417.12	297.08	416.111	C21H20O9	[M+H]+	Chrysin-8-C-glucoside	Flavonoids	Flavones	160880-89-7	3	401144	300535	286949	840152	668606	622156	333488	387634	388453	434000	350279	500626	-	-	1.52307	0.0140112	2.15543	1.10797	up	-	-	-	-	-	-	-	-	-	-
Layp002880	341.09	179.03	340.079	C15H16O9	[M+H]+	5,7-Dihydroxychromone glucoside	Others	Chromone	-	2	3.43508e+06	3.25467e+06	3.696e+06	5.55703e+06	4.59281e+06	4.90968e+06	3.19048e+06	346650	3.21464e+06	2.73562e+06	2.60551e+06	1.93815e+06	-	-	-	-	-	-	-	-	-	-	-	-	1.06714	0.0903045	0.448339	-1.15734	down
pmp000604	435.13	273.07	434.121	C21H22O10	[M+H]+	Rubrofusarin-6-O-glucoside	Others	Ketone compounds	132922-80-6	3	305961	396075	418548	40010	295310	246958	375500	459519	343634	544212	466725	663364	-	-	-	-	-	-	-	-	-	-	-	-	1.05252	0.11074	2.02421	1.01736	up
pmb3114	561.14	289.07	562.148	C30H26O11	[M-H]-	Epicatechin-epiafzelechin	Flavonoids	Flavanols	-	1	1727080	876424	902623	413703	536550	521211	746371	571913	1080755	778795	608055	872670	-	-	1.40188	0.13332	0.419684	-1.25263	down	-	-	-	-	-	-	-	-	-	-
MWSmce468	151.04	77.04	152.047	C8H8O3	[M-H]-	2-hydroxymethyl benzoic acid	Phenolic acids	Phenolic acids	612-20-4	3	24254.9	33340	43345	18340	20005	36675	8340	20005	11670	71690	76690	53350	C10804	-	-	-	-	-	-	1.3836	0.0449433	0.396424	-1.33488	down	-	-	-	-	-
Zbzp003832	565.15	313.07	564.148	C26H28O14	[M+H]+	Isovitexin-8-O-xyloside	Flavonoids	Flavones	-	1	2.24983e+07	41498940	2.26634e+07	112642485	44904535	65697860	35287925	39895615	2.05734e+07	24771265	35214155	34287570	-	-	1.30621	0.141266	2.57608	1.36518	up	-	-	-	-	-	1.32486	0.15994	0.428932	-1.22118	down
pme1987	88.04	71.01	89.0477	C3H7NO2	[M-H]-	L-Alanine	Amino acids and derivatives	Amino acids and derivatives	56-41-7	3	14341.6	27243.6	12824	56858.1	44872	41997.3	43250.4	33291.3	39949.8	17925.1	12283.1	14959.5	C00041	ko00250,ko00270,ko00430,ko00450,ko00470,ko00710,ko00970,ko01100,ko01110,ko01200,ko01230,ko02010,ko04122	1.44868	0.00992621	2.6416	1.40141	up	1.39901	0.0254103	2.14102	1.0983	up	-	-	-	-	-
Lmmn004032	163.11	148.06	164.12	C11H16O	[M-H]-	Cis-Jasmone	Others	Ketone compounds	488-10-8	3	0	0	0	39252.5	30101.3	40558.8	25910.6	37655.3	45839.5	196785	258070	183183	C08490	-	1.6174	0.00796654	#DIV/0!	#DIV/0!	up	1.63356	0.0242397	#DIV/0!	#DIV/0!	up	-	-	-	-	-
Wasn006585	447.22	315.18	448.231	C21H36O10	[M-H]-	Geranyl 3-O-xylopyranosyl-glucopyranoside*	Others	Others	-	1	1.0407e+06	1.01337e+06	1.23307e+06	1511315	420148	384814	441960	441472	619526	2.39589e+06	2.16193e+06	1.62969e+06	-	-	-	-	-	-	-	1.55783	0.00307542	0.457224	-1.12903	down	-	-	-	-	-
Zmjn001813	159.07	97.06	160.074	C7H12O4	[M-H]-	Pimelic acid*	Organic acids	Organic acids	111-16-0	3	31774.3	39893.2	50769.2	25005	14492.6	19087.5	18112.4	23547.7	33510	44425.7	48050.2	32626.9	C02656	ko00780,ko01100,ko01240	1.41272	0.040498	0.478493	-1.06343	down	-	-	-	-	-	-	-	-	-	-
Wmzn000627	363.25	281.25	364.261	C22H36O4	[M-H]-	Ajugalaevigatic acid	Terpenoids	Ditepenoids	-	3	527076	295724	163781	151584	119337	147522	106966	176581	242078	289658	427786	353066	-	-	1.19024	0.215533	0.424133	-1.23741	down	-	-	-	-	-	-	-	-	-	-
pmp000120	463.12	427.1	462.116	C22H22O11	[M+H]+	Diosmetin-6-C-glucoside	Flavonoids	Flavones	-	2	1.07366e+06	704453	66685	638100	941613	772433	585574	68355	251895	648946	534435	438800	-	-	-	-	-	-	-	-	-	-	-	-	1.2139	0.0653511	0.385105	-1.37667	down
ZBN0142	609.145	301.04	610.153	C27H30O16	[M-H]-	Quercetin-3-O-(2''-O-rhamnosyl)galactoside	Flavonoids	Flavonols	-	3	0	0	0	53733.3	106710	73355	131735	108380	60009.7	91700	136735	111715	-	-	1.61331	0.037188	#DIV/0!	#DIV/0!	up	1.6298	0.0417975	#DIV/0!	#DIV/0!	up	-	-	-	-	-
Lssp210305	471.34	207.17	470.34	C30H46O4	[M+H]+	3-Hydroxy-18-oxoursan-28,13-olide	Terpenoids	Triterpene	-	3	94588.7	102050	95459.3	66022.9	107854	59384.9	30412.5	61111.5	53844.9	38001.2	30623.7	45882.1	-	-	-	-	-	-	-	1.40927	0.0279049	0.497673	-1.00673	down	-	-	-	-	-
Wayn000341	293.1	131.05	294.107	C10H18N2O8	[M-H]-	N-(1-Deoxy-1-fructosyl)Asparagine	Nucleotides and derivatives	Nucleotides and derivatives	-	3	19407.5	52783.9	27962.2	57039.3	93970.6	57052.8	45070.8	41052.2	53847.9	27272	35371.4	41049	-	-	1.22699	0.0887523	2.07744	1.0548	up	-	-	-	-	-	-	-	-	-	-
mws1595	163.06	59.01	164.069	C6H12O5	[M-H]-	D-Fucose	Others	Saccharides	3615-37-0	3	38150.2	39087.9	12804.1	24070.7	45987.7	43676.9	83365	76690	66685	43115.5	48287.5	32034.6	C01018	-	-	-	-	-	-	1.33238	0.0171941	2.51815	1.33236	up	-	-	-	-	-
mws0663	181.07	124.05	180.065	C7H8N4O2	[M+H]+	1,7-Dimethylxanthine	Nucleotides and derivatives	Nucleotides and derivatives	611-59-6	1	3480360	1.33334e+06	1.29224e+06	716386	573356	546936	700563	711233	1578705	974605	752403	658282	C13747	ko00232,ko01100,ko01110	1.3787	0.187134	0.300802	-1.73311	down	1.01579	0.286142	0.489769	-1.02983	down	-	-	-	-	-
WaYn000716	515.12	341.11	516.133	C18H28O17	[M-H]-	Citric Acid diglucoside	Organic acids	Organic acids	-	2	459075	247207	415571	696571	599802	1037100	678977	1501210	693979	418436	455293	609097	-	-	1.34302	0.0742399	2.08002	1.0566	up	1.33506	0.158457	2.56198	1.35726	up	-	-	-	-	-
pme3163	289.03	96.97	290.04	C7H15O10P	[M-H]-	D-Sedoheptuiose 7-phosphate	Others	Saccharides	2646-35-7	3	2.76589e+06	3.60058e+06	2.18966e+06	4.73026e+06	7.42978e+06	5.34535e+06	7.93162e+06	8.40176e+06	6.269e+06	5.16068e+06	7.81473e+06	6.34871e+06	-	-	1.41612	0.0482111	2.04595	1.03277	up	1.54964	0.00615716	2.64166	1.40144	up	-	-	-	-	-
Cmsn002813	317.07	165.02	318.074	C16H14O7	[M-H]-	Methyl 2-O-(4-hydroxybenzoyl)-2,4,6-trihydroxyphenylacetate	Phenolic acids	Phenolic acids	-	2	0	0	0	71162.8	131735	146390	158640	140775	37738.9	375160	259868	389052	-	-	1.61333	0.0369555	#DIV/0!	#DIV/0!	up	1.60736	0.0964153	#DIV/0!	#DIV/0!	up	-	-	-	-	-
MWSmce119	175.11	70.06	174.112	C6H14N4O2	[M+H]+	L-Arginine	Amino acids and derivatives	Amino acids and derivatives	74-79-3	1	137789	235825	324012	529599	617407	561742	783075	488271	660949	365090	550118	521382	C00062	ko00220,ko00261,ko00330,ko00470,ko00970,ko01100,ko01110,ko01230,ko02010	1.4278	0.012373	2.44938	1.29241	up	1.43632	0.0213586	2.76982	1.46979	up	-	-	-	-	-
pma0675	153.05	135.04	152.047	C8H8O3	[M+H]+	o-Anisic acid	Phenolic acids	Phenolic acids	579-75-9	3	102049	82865.9	94474	0	0	0	99305.4	101710	124796	121725	102998	79551.2	-	-	1.61811	0.0035686	0	#DIV/0!	down	-	-	-	-	-	1.71604	0.00555164	#DIV/0!	#DIV/0!	up
Lmmn000214	487.17	341.11	488.174	C18H32O15	[M-H]-	Solatriose	Others	Saccharides	528-40-5	3	145507	170197	74810.6	299556	399702	236390	548428	317535	242500	73256.4	107081	109218	-	-	1.35521	0.0409694	2.39594	1.26059	up	1.36079	0.11098	2.83847	1.50511	up	-	-	-	-	-
Lmsn005877	613.12	169.01	614.127	C29H26O15	[M-H]-	1,2-Di-O-galloyl-4-O-Cinnamoyl-β-D-glucose	Phenolic acids	Phenolic acids	-	3	17339.8	42734.8	28215	68021.5	35320.9	97339.3	40010	66554.8	69295.5	118522	181790	148613	-	-	1.15759	0.160262	2.27299	1.18459	up	-	-	-	-	-	-	-	-	-	-
pmb2857	308.1	146.05	309.106	C11H19NO9	[M-H]-	L-Glutamic acid-O-glycoside	Amino acids and derivatives	Amino acids and derivatives	-	3	653352	1.07487e+06	580103	3.25333e+06	3.24532e+06	2.68109e+06	3.41873e+06	1.62313e+06	1.69678e+06	670948	879863	1.03975e+06	-	-	1.55586	0.000871733	3.9768	1.99161	up	1.40926	0.120095	2.91928	1.54561	up	-	-	-	-	-
Lmzn001875	741.23	579.18	742.232	C33H42O19	[M-H]-	Naringenin-7-O-Rutinoside-4'-O-glucoside	Flavonoids	Flavanones	-	3	51680	21547.5	60020	113210	51680	46680	41680	28340	29242.4	76270.3	105045	71690	-	-	-	-	-	-	-	-	-	-	-	-	1.2812	0.218945	0.46917	-1.09182	down
MWSmce572	148.08	103.06	147.068	C9H9NO	[M+H]+	(E)-Cinnamamide	Alkaloids	Alkaloids	22031-64-7	3	59848	105045	66685	145080	48345	86700	32293.8	56740.6	19566.8	150085	233530	186795	-	-	-	-	-	-	-	1.24437	0.086756	0.468962	-1.09246	down	1.25464	0.16878	0.387689	-1.36703	down
Zbfn006009	501.14	163.04	502.147	C25H26O11	[M-H]-	2-Feruloyl-6-(4-hydroxycinnamoyl)glucoside	Phenolic acids	Phenolic acids	-	3	58350	84786.3	159578	43345	43345	44344.9	58350	96789.7	135070	797230	634750	512590	-	-	1.2743	0.199645	0.432867	-1.208	down	-	-	-	-	-	1.43153	0.138816	2.21475	1.14714	up
Lmnn102603	387.17	207.1	388.173	C18H28O9	[M-H]-	Nuezhengalaside	Terpenoids	Monoterpenoids	-	3	1008565	514267	907890	253565	266920	255235	405580	489175	495865	321612	507649	442303	-	-	1.51108	0.0671704	0.319132	-1.64778	down	-	-	-	-	-	-	-	-	-	-
Hmlp001270	485.09	153.01	484.085	C20H20O14	[M+H]+	2,3-Di-O-Galloyl-β-D-glucose	Phenolic acids	Phenolic acids	-	1	145179	194424	175848	576802	387413	291710	190103	267405	353729	374724	428867	572820	-	-	1.44321	0.0944452	2.43655	1.28484	up	-	-	-	-	-	-	-	-	-	-
ZBN0306	609.146	301.04	610.153	C27H30O16	[M-H]-	Quercetin-3-O-(4''-O-glucosyl)rhamnoside*	Flavonoids	Flavonols	59262-54-3	2	408925	158425	368815	0	0	0	240205	527645	203546	450715	705080	541030	C17563	-	1.61093	0.0567471	0	#DIV/0!	down	-	-	-	-	-	1.70879	0.0872434	#DIV/0!	#DIV/0!	up
MWSmce581	137.03	91.02	138.032	C7H6O3	[M-H]-	2,4-Dihydroxybenzaldehyde	Others	Aldehyde compounds	95-01-2	3	28340	29408.4	19029.5	41680	26675	36675	21675	17476.7	11889.6	38345	24615	28589.9	-	-	-	-	-	-	-	-	-	-	-	-	1.4727	0.0339983	0.485969	-1.04106	down
mws0145	151.04	93.03	152.047	C8H8O3	[M-H]-	O-Anisic acid (2-Methoxybenzoic acid)*	Phenolic acids	Phenolic acids	529-75-9	3	43714	38599.4	68355	106710	42109.2	90035	45010	16670	28797.5	165100	135070	102706	-	-	-	-	-	-	-	-	-	-	-	-	1.31889	0.109929	0.378798	-1.4005	down
MWStz261	211.14	70.07	210.137	C11H18N2O2	[M+H]+	Cyclo(D-Leu-L-Pro)	Amino acids and derivatives	Amino acids and derivatives	36238-67-2	3	15936.4	30010	26675	26924.6	21675	61685	15934.6	11670	10005	55015	38345	61685	-	-	-	-	-	-	-	-	-	-	-	-	1.40604	0.191326	0.341023	-1.55206	down
MWSmce346	517.13	163.04	516.127	C25H24O12	[M+H]+	1,3-O-Dicaffeoylquinic Acid (Cynarin)	Phenolic acids	Phenolic acids	30964-13-7	3	193403	64635.5	227324	166511	114923	41680	330082	235593	276202	248166	314828	196727	C10445	-	-	-	-	-	-	-	-	-	-	-	1.35957	0.0216167	2.60552	1.38157	up
Lmlp002765	229.12	201.13	228.115	C15H16O2	[M+H]+	Stilbostemin B; 3,5-Dihydroxy-4-Methylbibenzyl	Others	Stilbene	162411-67-8	3	84594.8	194553	170547	256641	183928	116720	137492	37404.2	101986	380336	239677	280501	-	-	-	-	-	-	-	-	-	-	-	-	1.11557	0.141249	0.496838	-1.00915	down
zjgp122321	355.1	163.05	354.095	C16H18O9	[M+H]+	4-O-acetyl-3-O-caffeoyl-2-C-methyl-D-erythronate*	Others	Others	-	1	1806390	3.648e+06	10539725	955547	4060420	1735515	7236035	2.42002e+06	15527010	21965640	35602370	33833625	-	-	-	-	-	-	-	-	-	-	-	-	1.15219	0.246235	3.73001	1.89918	up
Lmgn002250	677.17	191.06	678.18	C31H34O17	[M-H]-	Dicaffeoylquinic acid-O-glucoside	Phenolic acids	Phenolic acids	-	3	159316	143410	143410	174480	149556	268590	62567.5	80025	105045	64067.6	85151.8	105458	-	-	-	-	-	-	-	-	-	-	-	-	1.51516	0.0739914	0.417865	-1.25889	down
Lmdp003509	435.09	303.06	434.085	C20H18O11	[M+H]+	Quercetin-3-O-xyloside (Reynoutrin)*	Flavonoids	Flavonols	549-32-6	3	662985	1279055	601691	299054	451538	308275	570922	416199	1037100	379287	344008	538541	-	-	1.36111	0.143359	0.416265	-1.26443	down	-	-	-	-	-	-	-	-	-	-
Lmmp003672	593.17	441.11	592.158	C31H28O12	[M+H]+	8,8'-Methylenebiscatechin	Flavonoids	Flavanols	81555-08-0	3	2086850	2534020	1789510	1348020	1122745	1363165	949830	909565	763715	1474265	2415315	1848590	-	-	-	-	-	-	-	1.58209	0.0223005	0.409197	-1.28913	down	-	-	-	-	-
Lmcn004052	643.24	417.16	644.247	C33H40O13	[M-H]-	Buddlenol D	Phenolic acids	Phenolic acids	97465-75-3	2	170351	212505	177844	91046.5	83052.1	88760.2	107521	111907	119171	51241	60162.3	82365.4	-	-	1.58966	0.0143302	0.468805	-1.09294	down	-	-	-	-	-	-	-	-	-	-
Wcfn005424	373.19	59.02	374.194	C18H30O8	[M-H]-	2-[2-[(Z)-pent-2-enyl]-3-[3,4,5-trihydroxy-6-(hydroxymethyl)oxan-2-yl]oxycyclopentyl]acetic acid	Others	Others	-	3	178450	213500	152824	213500	128938	59060.6	68355	78127.9	119325	125060	195833	136951	-	-	-	-	-	-	-	1.44585	0.0172234	0.487923	-1.03527	down	-	-	-	-	-
HJN076	563.18	255.07	564.184	C27H32O13	[M-H]-	Pinocembrin-7-O-neohesperidoside*	Flavonoids	Flavanones	13241-31-1	3	0	0	0	54291.8	59873.9	52689.8	48560.8	71231	13340	124624	92547.2	154369	C09828	-	1.61832	0.00152909	#DIV/0!	#DIV/0!	up	1.58176	0.11889	#DIV/0!	#DIV/0!	up	-	-	-	-	-
WaYn006011	405.12	137.03	406.126	C20H22O9	[M-H]-	Salicyloylsalicin	Phenolic acids	Phenolic acids	-	2	23974	21466.1	16675	0	0	0	28790.1	20005	25313.5	22555.9	14093.7	16228.5	-	-	1.61589	0.0105254	0	#DIV/0!	down	-	-	-	-	-	1.71425	0.0105237	#DIV/0!	#DIV/0!	up
pmn001526	483.08	169.01	484.085	C20H20O14	[M-H]-	1,6-Di-O-galloyl-β-D-glucose	Phenolic acids	Phenolic acids	-	1	1.14158e+07	1.05034e+07	1534900	1.96456e+07	1.63119e+07	1.85741e+07	0	0	0	2.77775e+07	3.31545e+07	1.97865e+07	C04101	-	1.06946	0.0703603	2.32504	1.21726	up	1.61987	0.131326	0	#DIV/0!	down	1.71651	0.00290945	0	#DIV/0!	down
MA10074217	144.05	115.04	145.053	C9H7NO	[M-H]-	4-Hydroxyquinoline	Alkaloids	Quinoline alkaloids	611-36-9	3	26035.8	55015	16538.5	12855.7	16675	38345	18355.5	18794.3	7960.9	20822.5	27562.3	35136.8	C06343	-	-	-	-	-	-	1.02443	0.266435	0.46225	-1.11325	down	-	-	-	-	-
ZBN0098	787.193	301.04	788.201	C33H40O22	[M-H]-	Quercetin-5,7,4'-tri-O-glucoside	Flavonoids	Flavonols	-	3	5005	6670	7543.77	16675	20215.6	15283.2	12856.8	18310.7	9649.23	113537	87171.1	67487.7	-	-	1.55181	0.00711867	2.71473	1.44081	up	1.39896	0.0942507	2.12379	1.08664	up	-	-	-	-	-
Wagp004314	599.2	431.13	598.19	C27H34O15	[M+H]+	Phloretin 3',5'-Di-C-Glucoside	Flavonoids	Flavones	-	1	1519735	953185	917218	619457	489386	1053890	820552	1435535	2.21945e+06	1.06798e+06	1701780	1.795e+06	-	-	-	-	-	-	-	-	-	-	-	-	1.18477	0.188043	2.06939	1.0492	up
pme2125	503.16	179	504.169	C18H32O16	[M-H]-	Raffinose*	Others	Saccharides	512-69-6	2	2.06158e+07	2.55467e+07	1.60531e+07	4.68494e+07	3.97894e+07	5.52418e+07	3.07952e+07	3.66347e+07	3.4393e+07	1.22996e+07	1.55127e+07	2.08457e+07	C00492	ko00052,ko01100,ko02010	1.50679	0.0115629	2.28046	1.18933	up	-	-	-	-	-	-	-	-	-	-
Hmtn001302	299.078	137.024	300.084	C13H16O8	[M-H]-	Glucosyloxybenzoic acid*	Phenolic acids	Phenolic acids	-	1	16628475	16578060	15352860	2.67764e+06	9020420	1.76731e+06	6845750	6655365	7097655	9870865	16720005	16169785	-	-	1.3683	0.0324533	0.277297	-1.8505	down	1.6336	0.000905029	0.424197	-1.23719	down	-	-	-	-	-
mws5038	341.109	89.0249	342.116	C12H22O11	[M-H]-	Isomaltulose*	Others	Saccharides	13718-94-0	1	1.49928e+07	1.89651e+07	1.43435e+07	5.27225e+07	2.88577e+07	3.1222e+07	5.66193e+07	2.36944e+07	4.71e+07	1.19181e+07	1.25015e+07	1.89447e+07	C01742	-	1.44141	0.100504	2.33538	1.22366	up	1.39508	0.111462	2.63789	1.39938	up	-	-	-	-	-
Wcfn003299	319.12	241.05	320.126	C17H20O6	[M-H]-	(2S)-3,3-bis-(4-hydroxy-3-methoxyphenyl)-propane-1,2-diol	Others	Others	-	3	121537	109725	175115	119490	81605.3	71632.1	245215	226850	201815	73442.9	128783	109688	-	-	-	-	-	-	-	-	-	-	-	-	1.61928	0.00244141	2.47089	1.30503	up
mws0866	259.02	96.97	260.03	C6H13O9P	[M-H]-	D-Glucose 6-phosphate*	Others	Saccharides	56-73-5	1	3.81962e+07	3.33351e+07	1.31892e+07	8.66881e+07	8.06589e+07	3.15212e+07	9.1001e+07	8.75945e+07	8.43021e+07	4.17521e+07	7.24403e+07	6.67356e+07	C00092	ko00500,ko00562,ko01100,ko01110	1.09047	0.148647	2.34734	1.23103	up	1.44334	0.0121994	3.10312	1.63372	up	-	-	-	-	-
MWS2442	259.02	96.97	260.03	C6H13O9P	[M-H]-	D-Fructose 6-Phosphate*	Others	Saccharides	643-13-0	1	3.81962e+07	3.33351e+07	1.31892e+07	8.66881e+07	8.06589e+07	3.15212e+07	9.1001e+07	8.75945e+07	8.43021e+07	4.17521e+07	7.24403e+07	6.67356e+07	C00085	ko00052,ko00500,ko00710,ko01100,ko01110,ko01200	1.09047	0.148647	2.34734	1.23103	up	1.44334	0.0121994	3.10312	1.63372	up	-	-	-	-	-
Wmzn006263	369.12	369.12	370.142	C21H22O6	[M-H]-	β,β-dimethyl-acry-lalkannin	Quinones	Quinones	34539-65-6	2	265348	193904	197298	629486	453806	615338	365337	461333	368261	275725	194427	343557	-	-	1.54887	0.0147048	2.5872	1.37139	up	-	-	-	-	-	-	-	-	-	-
pmb0302	126.03	96.97	125.024	C2H8NO3P	[M+H]+	2-Aminoethylphosphonate	Others	Others	2041-14-7	3	61685	21675	58880.6	16675	15005	13340	25005	39589.4	37195.5	90071.4	74397.7	50620.6	C03557	ko00440,ko01100,ko02010	1.34965	0.127723	0.316506	-1.6597	down	-	-	-	-	-	1.59659	0.0471097	2.26099	1.17696	up
pme3007	402.99	158.93	404.002	C9H14N2O12P2	[M-H]-	Uridine 5'-diphosphate	Nucleotides and derivatives	Nucleotides and derivatives	27821-45-0	3	37259.5	64493.1	26916.1	393836	192180	209499	346373	189937	221301	92995.7	142832	87677.3	C00015	ko00240,ko00908,ko01100,ko01232,ko01240	1.51586	0.0708727	6.18267	2.62823	up	1.54712	0.0420342	5.88808	2.5578	up	-	-	-	-	-
pmn001648	863.18	411.07	864.19	C45H36O18	[M-H]-	Cinnamtannin D1	Tannins	Tannin	97233-06-2	3	176729	164173	75025	148991	230190	276940	150085	36675	90035	77980.9	114695	141740	C17632	-	-	-	-	-	-	-	-	-	-	-	1.26347	0.0647629	0.421865	-1.24515	down
Lhhp102923	327.16	137.06	326.152	C20H22O4	[M+H]+	(7'R,8'R)-7'8'-dihydro-7'-(5'-hydroxy-3'-methoxphenyl)-3-methoxy-8'-methyl-1-(E)-propenylbenzof-uran	Lignans and Coumarins	Lignans	-	1	13222170	8.54654e+06	13287895	4.59743e+06	5.7458e+06	6.9331e+06	15160420	13103575	16065565	6284045	3.6854e+06	4.25035e+06	-	-	1.42217	0.0471097	0.492812	-1.02089	down	-	-	-	-	-	1.65294	0.00160704	2.56591	1.35947	up
Lmcn003845	427.07	289.04	428.074	C21H16O10	[M-H]-	Theaflavic acid	Tannins	Tannin	30407-93-3	2	247510	389551	320365	122321	110848	137454	179989	144788	120055	198611	288875	363800	-	-	1.54593	0.0373176	0.387105	-1.36921	down	1.49414	0.0376238	0.464613	-1.1059	down	-	-	-	-	-
Lmsp004521	613.12	147.04	612.111	C29H24O15	[M+H]+	1-O-Cinnamoyl-4,6-(S)-HHDP-β-D-glucose	Phenolic acids	Phenolic acids	-	3	291970	241875	148415	89141	125060	43345	31675	160095	175115	283620	183455	163430	-	-	1.31513	0.0572903	0.37749	-1.40549	down	-	-	-	-	-	-	-	-	-	-
pme3081	169.1	134.06	168.09	C8H12N2O2	[M+H]+	4-(Aminomethyl)-5-(hydroxymethyl)-2-methylpyridin-3-ol	Alkaloids	Alkaloids	85-87-0	3	139430	81747.7	85275	58266.4	94047	49019.2	39746.4	29970.2	45303.3	17228.2	18325.5	9796.9	C00534	ko00750,ko01100	-	-	-	-	-	1.49894	0.0687316	0.375327	-1.41378	down	-	-	-	-	-
HJN049	575.12	449.09	576.127	C30H24O12	[M-H]-	2α,3α-Epoxy-5,7,3',4'-tetrahydroxyflavan-(4β-8-catechin)*	Tannins	Proanthocyanidins	-	3	313685	342080	305330	145080	119885	201815	107761	115136	186795	285684	156454	200145	-	-	1.48973	0.0103323	0.485675	-1.04194	down	1.51804	0.0089647	0.426276	-1.23014	down	-	-	-	-	-
HJN069	575.12	449.09	576.127	C30H24O12	[M-H]-	Tetrahydroxyflavan-(4α-8-epicatechin)*	Flavonoids	Flavanols	-	3	313685	342080	305330	145080	119885	201815	107761	115136	186795	285684	156454	200145	-	-	1.48973	0.0103323	0.485675	-1.04194	down	1.51804	0.0089647	0.426276	-1.23014	down	-	-	-	-	-
ZbBn005530	277.074	137.027	278.079	C14H14O6	[M-H]-	3-Benzoyl-ShikimicAcid	Organic acids	Organic acids	-	3	215165	266920	146745	115050	103375	115050	118390	54011.8	38345	135070	76690	88365	-	-	-	-	-	-	-	1.38568	0.0359072	0.335141	-1.57716	down	-	-	-	-	-
MWS5136	145.051	101.061	146.058	C6H10O4	[M-H]-	Mono-Methyl Glutarate*	Organic acids	Organic acids	1501-27-5	3	3340	5005	4067.35	6629.42	11726.4	9224.06	7373.87	11670	5972.93	13340	8340	7796.19	-	-	1.43689	0.0634129	2.22197	1.15184	up	1.35296	0.124994	2.01548	1.01112	up	-	-	-	-	-
Lakp004475	577.13	287.06	576.127	C30H24O12	[M+H]+	Dehydrodicatechin A	Flavonoids	Flavanols	36048-23-4	3	4.57366e+06	1809765	2284855	3.1464e+06	1620845	1666365	1465845	1300920	1299240	4.35315e+06	4.70175e+06	2478045	-	-	-	-	-	-	-	1.25626	0.213577	0.469067	-1.09213	down	-	-	-	-	-
Lmfp004055	435.09	303.05	434.085	C20H18O11	[M+H]+	Morin-3-O-xyloside*	Flavonoids	Flavonols	-	3	2134210	684874	1474265	527814	1.0337e+06	669910	695030	896150	434000	433968	562780	801773	-	-	-	-	-	-	-	1.07595	0.206256	0.471702	-1.08405	down	-	-	-	-	-
HJN074	591.15	289.07	592.158	C31H28O12	[M-H]-	Procyanidin A6	Tannins	Proanthocyanidins	-	3	758348	537094	589689	250672	264360	534340	253693	235075	253461	335400	200912	203075	-	-	-	-	-	-	-	1.59542	0.0284639	0.393728	-1.34473	down	-	-	-	-	-
pmb3064	499.15	163.2	500.153	C22H28O13	[M-H]-	3-O-p-Coumaroylquinic acid-O-glucoside	Phenolic acids	Phenolic acids	-	2	1.49236e+07	16677035	22650080	40617845	42996740	2.09411e+07	6.67455e+06	13794585	7.18248e+06	5.09089e+06	9485955	9380990	-	-	-	-	-	-	-	-	-	-	-	-	1.54336	0.0552919	0.264468	-1.91884	down
Lmhp009187	440.28	299.26	439.27	C20H42NO7P	[M+H]+	LysoPE 15:0*	Lipids	LPE	-	3	21733.4	10046.5	9425.09	8228.75	10291.6	5877.3	11543.6	22732.3	17551.1	8678.3	16952.1	13668.1	-	-	-	-	-	-	-	-	-	-	-	-	1.41196	0.090582	2.12426	1.08696	up
CYp002734	617.16	471.096	616.154	C28H28N2O14	[M+H]+	1-O-Glutamoyl-4-O-Galloyl-5-O-caffeoylshikimic acid	Phenolic acids	Phenolic acids	-	3	397095	339944	223391	597086	1.0606e+06	1.11871e+06	650580	460819	686222	849974	504643	504749	-	-	1.44744	0.0562635	2.89078	1.53146	up	-	-	-	-	-	-	-	-	-	-
HJN088	431.12	125.03	432.127	C18H24O12	[M-H]-	Licoagroside B	Others	Ketone compounds	-	2	171111	122163	397721	486961	290423	186313	680985	382101	392800	337495	641339	443916	-	-	-	-	-	-	-	1.17867	0.121892	2.10694	1.07515	up	-	-	-	-	-
Lmfp003403	481.1	319.05	480.09	C21H20O13	[M+H]+	Quercetagetin-7-O-glucoside(Quercetagitrin)*	Flavonoids	Flavonols	548-75-4	1	3122195	3.46293e+06	5182650	1587135	3971295	7192230	17739970	26383630	3037050	6341510	3.21299e+06	5740105	-	-	-	-	-	-	-	1.0095	0.224761	4.00761	2.00274	up	-	-	-	-	-
Lmmp001947	481.1	319.05	480.09	C21H20O13	[M+H]+	Gossypetin-3-O-glucoside*	Flavonoids	Flavonols	-	1	3122195	3.46293e+06	5182650	1587135	3971295	7192230	17739970	26383630	3037050	6341510	3.21299e+06	5740105	-	-	-	-	-	-	-	1.0095	0.224761	4.00761	2.00274	up	-	-	-	-	-
HJN104	481.14	319.08	482.106	C21H22O13	[M-H]-	Dihydromyricetin-3-O-glucoside	Flavonoids	Flavanonols	-	3	400565	830755	203485	896150	922985	718480	333730	363800	432325	240205	183455	121725	-	-	-	-	-	-	-	-	-	-	-	-	1.65592	0.00860625	0.445243	-1.16734	down
Lcrp000370	405.19	219.1	404.183	C22H28O7	[M+H]+	Fargesol	Lignans and Coumarins	Lignans	128855-64-1	2	111715	81590.6	75025	94421.1	97955.6	92449.5	286734	115381	191800	127881	113327	64376.4	-	-	-	-	-	-	-	1.28904	0.154233	2.21337	1.14624	up	1.3499	0.173056	2.08518	1.06017	up
mws2523	421.08	241.01	422.082	C12H23O14P	[M-H]-	Trehalose 6-phosphate	Others	Saccharides	4484-88-2	2	5.37982e+06	6.23067e+06	3.85571e+06	1.06337e+07	7.59773e+06	1.12919e+07	1.08926e+07	9.86967e+06	1.19841e+07	3.38529e+06	5.15533e+06	6.74925e+06	C00689	ko00500,ko01100,ko01110	-	-	-	-	-	1.52482	0.0035736	2.11729	1.08222	up	-	-	-	-	-
Zbnp004262	609.18	463.12	608.174	C28H32O15	[M+H]+	Diosmetin-8-C-(2''-O-rhamnosyl)glucoside	Flavonoids	Flavones	98891-92-0	1	25815195	16658355	34115880	7.03395e+06	15857345	14477780	16906980	14450170	15710645	10468045	5.30245e+06	10099435	-	-	1.20043	0.104613	0.487914	-1.0353	down	-	-	-	-	-	-	-	-	-	-
HJAP005	495.11	333.07	494.106	C22H22O13	[M+H]+	Laricitrin-3-O-glucoside*	Flavonoids	Flavonols	39986-90-8	1	809493	2.16823e+06	1.85105e+06	1.73759e+06	1.46278e+06	1.65606e+06	2.29057e+06	4420925	3441090	2271310	1.11122e+06	1.83937e+06	-	-	-	-	-	-	-	1.2095	0.0840158	2.10252	1.07212	up	1.49394	0.100672	2.09055	1.06388	up
Lmjp003231	495.11	333.07	494.106	C22H22O13	[M+H]+	Patuletin-3-O-glucoside*	Flavonoids	Flavonols	-	1	809493	2.16823e+06	1.85105e+06	1.73759e+06	1.46278e+06	1.65606e+06	2.29057e+06	4420925	3441090	2271310	1.11122e+06	1.83937e+06	-	-	-	-	-	-	-	1.2095	0.0840158	2.10252	1.07212	up	1.49394	0.100672	2.09055	1.06388	up
Lmsp003655	521.2	131.05	520.194	C26H32O11	[M+H]+	Dehydrodiconiferyl alcohol-gamma'-O-glucoside	Lignans and Coumarins	Lignans	-	3	2066560	459537	508963	671585	345155	108489	302770	249747	347043	940086	620212	492267	-	-	-	-	-	-	-	1.14133	0.309619	0.29639	-1.75443	down	-	-	-	-	-
Lmcn005735	623.2	315.08	624.205	C29H36O15	[M-H]-	Methylhesperidin	Flavonoids	Flavanones	11013-97-1	3	55015	44675.3	43446.2	20005	32594.2	12273.4	58523.7	75025	42308.9	50242.7	30016.6	61956.7	C17393	-	1.34603	0.027615	0.453222	-1.14171	down	-	-	-	-	-	1.45601	0.038124	2.71082	1.43873	up
Lmdp004892	535.11	287.05	534.101	C24H22O14	[M+H]+	Kaempferol-3-O-(6''-malonyl)galactoside*	Flavonoids	Flavonols	-	1	2.84758e+06	2.97725e+06	2.67668e+06	2.21714e+06	1.92541e+06	1.52027e+06	0	0	0	1.16253e+07	5565020	9.11353e+06	-	-	-	-	-	-	-	1.63874	0.000942027	0	#DIV/0!	down	1.7159	0.0112649	0	#DIV/0!	down
pmp000587	535.11	287.05	534.101	C24H22O14	[M+H]+	Luteolin-7-O-(6''-malonyl)glucoside*	Flavonoids	Flavones	-	1	2.84758e+06	2.97725e+06	2.67668e+06	2.21714e+06	1.92541e+06	1.52027e+06	0	0	0	1.16253e+07	5565020	9.11353e+06	C10103	-	-	-	-	-	-	1.63874	0.000942027	0	#DIV/0!	down	1.7159	0.0112649	0	#DIV/0!	down
HJAP134	581.18	257.08	580.179	C27H32O14	[M+H]+	Pinocembrin-7-O-sophoroside	Flavonoids	Flavanones	-	3	13340	24943.8	14853.3	223515	72086.9	98519.2	26390.6	141740	36710.3	173445	134957	83094	-	-	1.4998	0.134519	7.41706	2.89085	up	1.1676	0.303188	3.85495	1.94671	up	-	-	-	-	-
Zmdn005268	313.03	269.05	314.043	C16H10O7	[M-H]-	Laccaic acid D	Quinones	Anthraquinone	18499-84-8	3	50754.4	26819.1	88416.4	11730.8	12141.5	23340	23257.9	12093.3	23250.5	116902	55438.5	98422.3	-	-	1.32961	0.152756	0.284428	-1.81386	down	1.25842	0.17959	0.353043	-1.50208	down	-	-	-	-	-
mws0566	123.05	108.02	124.052	C7H8O2	[M-H]-	4-Methylcatechol	Phenolic acids	Phenolic acids	452-86-8	3	170105	295310	171775	103375	126730	140075	75033.6	96705	40010	167254	283620	153465	C06730	ko01100	-	-	-	-	-	1.42929	0.0604272	0.332316	-1.58937	down	-	-	-	-	-
Smnp001863	449.14	287.09	448.137	C22H24O10	[M+H]+	8-O-methyl-7-hydroxyaloin	Quinones	Anthraquinone	-	2	1.00095e+08	70546655	57552720	1782760	5.46107e+07	5151550	3265355	7.52531e+07	102890865	1.17072e+08	5.36083e+07	96695775	-	-	1.19539	0.0641281	0.269704	-1.89055	down	-	-	-	-	-	-	-	-	-	-
Sazp004376	533.2	167.07	532.194	C27H32O11	[M+H]+	Phyllamyricoside C	Lignans and Coumarins	Lignans	-	2	283620	144310	160283	57871.4	145080	70020	65166.2	143410	170105	91881.1	135070	63939.2	-	-	1.22205	0.126121	0.464069	-1.10759	down	-	-	-	-	-	-	-	-	-	-
pmb2657	289.12	131.08	290.123	C10H18N4O6	[M-H]-	Argininosuccinic acid	Organic acids	Organic acids	2387-71-5	3	48830.6	54114.8	43537.5	82185.9	96668	94981.3	212836	150002	160559	52363.6	101024	59422.5	C03406	ko00220,ko00250,ko01100,ko01110,ko01230	-	-	-	-	-	1.60651	0.0209388	3.57309	1.83717	up	-	-	-	-	-
CYp003870	645.191	175.109	644.185	C30H32N2O14	[M+H]+	3'-O-Methyl-6-hydroxygallocatechin 3-O-(N-Ethylglutamine ester) 3'-Gallate	Flavonoids	Flavanols	-	1	16787290	1.44638e+07	29759485	3.07005e+07	62536435	3.05241e+07	59448485	44046900	36298915	117922445	59067105	130282765	-	-	1.1834	0.17825	2.02852	1.02043	up	1.39149	0.0397799	2.29131	1.19617	up	-	-	-	-	-
Zamn00402	179.06	59.01	180.063	C6H12O6	[M-H]-	sorbose*	Others	Saccharides	3615-56-3	1	5530375	4865065	2.11834e+06	1.93612e+06	2255424	1.99093e+06	1.9371e+06	1.59646e+06	1.55688e+06	3454745	3856535	1.73581e+06	C01452	-	1.16207	0.179642	0.494053	-1.01726	down	1.3078	0.139535	0.406787	-1.29765	down	-	-	-	-	-
mws1164	179.06	59.01	180.063	C6H12O6	[M-H]-	D-Fructose*	Others	Saccharides	57-48-7	1	5530375	4865065	2.11834e+06	1.93612e+06	2255424	1.99093e+06	1.9371e+06	1.59646e+06	1.55688e+06	3454745	3856535	1.73581e+06	C05003	-	1.16207	0.179642	0.494053	-1.01726	down	1.3078	0.139535	0.406787	-1.29765	down	-	-	-	-	-
Hamp002561	303.09	151.04	302.079	C16H14O6	[M+H]+	vanillil	Others	Others	-	2	1.02909e+07	9.95888e+06	9.86294e+06	11361165	4.84212e+06	10040475	4.90289e+06	4.53908e+06	4.22822e+06	7.90756e+06	14916525	8.29527e+06	-	-	-	-	-	-	-	1.62945	5.9381e-05	0.453967	-1.13934	down	-	-	-	-	-
CYn003753	913.152	761.137	914.154	C44H34O22	[M-H]-	Theasinensin D	Tannins	Tannin	-	1	7034635	8986720	8460900	4.81761e+06	3.58922e+06	7153690	13640750	4.67321e+06	13503530	35629835	1.56351e+07	30356920	-	-	-	-	-	-	-	-	-	-	-	-	1.06938	0.201817	2.04476	1.03193	up
Zbjp004247	333.19	135.12	332.183	C16H28O7	[M+H]+	2,6-Dimethyl-6-hydroxy-2,7-octadienyl-β-D-glucoside (Betulalbuside A; Betulabuside A)	Terpenoids	Monoterpenoids	64776-96-1	2	211830	188469	174454	382545	188909	346079	845845	537685	639770	302295	527587	684980	-	-	-	-	-	-	-	1.59551	0.0319149	3.5203	1.8157	up	1.45467	0.0342511	2.20515	1.14088	up
pmp000585	519.11	271.06	518.106	C24H22O13	[M+H]+	Apigenin-7-O-(6''-malonyl)glucoside	Flavonoids	Flavones	86546-87-4	2	166589	122307	262211	168734	748635	198475	84956.7	99889	114095	350435	153133	300320	C10020	-	-	-	-	-	-	-	-	-	-	-	1.28578	0.285382	0.267905	-1.90021	down
Lahp003986	435.13	273.08	434.121	C21H22O10	[M+H]+	3,4-Dihydro-4-(4'-hydroxyphenyl)-5,7-dihydroxycoumarin glucoside*	Lignans and Coumarins	Coumarins	-	1	494195	497540	427310	123720	230190	197006	403910	1065645	413940	1208445	510954	1033745	-	-	1.5054	0.00247242	0.38823	-1.36501	down	-	-	-	-	-	1.44171	0.177297	3.41884	1.77351	up
Lmmp002796	627.16	319.05	626.148	C27H30O17	[M+H]+	Gossypetin-3-O-rutinoside	Flavonoids	Flavonols	-	2	4163330	2466175	4190785	808965	1767575	2310260	612666	2188360	3371110	1085795	1792885	2506880	-	-	1.23361	0.0552082	0.451633	-1.14678	down	-	-	-	-	-	-	-	-	-	-
Lmhn005088	593.09	289.07	594.101	C29H22O14	[M-H]-	7,3'-Di-O-gallyoltricetiflavan	Flavonoids	Flavanols	-	1	5976200	3.45731e+06	4.15968e+06	10607855	8825410	11731140	9190825	10126245	10663455	1.77703e+07	37842625	41922630	-	-	1.49214	0.00686849	2.29265	1.19702	up	1.52149	0.00668784	2.20556	1.14114	up	-	-	-	-	-
Lazn003893	375.15	327.12	376.152	C20H24O7	[M-H]-	Erythro-Guaiacylglycerol-β-Coniferyl Ether	Lignans and Coumarins	Lignans	890317-92-7	3	47680.8	62570.1	46241.2	21466.9	23439.3	30561.2	30712.7	18199.4	43628.5	25005	21675	45010	-	-	1.50605	0.0190773	0.482244	-1.05216	down	-	-	-	-	-	-	-	-	-	-
Labp004779	538.23	175.07	537.221	C26H35NO11	[M+H]+	6,7-di-O-methyl-N-deacetylisoipecosidic acid	Alkaloids	Isoquinoline alkaloids	-	3	64431.1	63010.2	26675	23869	36293.7	33340	39416.4	94437	79012.3	230481	282046	494195	-	-	-	-	-	-	-	-	-	-	-	-	1.36149	0.1296	2.27657	1.18686	up
pmb0603	625.18	301.07	624.169	C28H32O16	[M+H]+	Chrysoeriol-7,4'-di-O-glucoside	Flavonoids	Flavones	-	3	854225	837460	681630	439015	378840	328776	753660	454060	357120	403910	405580	166770	-	-	1.55096	0.00617911	0.483135	-1.0495	down	-	-	-	-	-	-	-	-	-	-
CYp003068	493.181	175.109	492.174	C23H28N2O10	[M+H]+	3'-O-Methyl-6-hydroxygallocatechin 3-O-(N-Ethylglutamine ester)	Flavonoids	Flavanols	-	1	4.74658e+07	27324350	34648310	2.41646e+07	6.30345e+07	81070450	89344825	92903955	4.47862e+07	5.7745e+07	57446285	2.31384e+07	-	-	-	-	-	-	-	1.27107	0.113405	2.07454	1.05279	up	-	-	-	-	-
Xmyp004945	757.22	287.06	756.211	C33H40O20	[M+H]+	Kaempferol-3-O-(6''-Rhamnosyl-2''-Glucosyl)Glucoside (Camelliaside A)	Flavonoids	Flavonols	135095-52-2	1	105192995	67147370	23830325	9.93055e+06	22124355	36913315	18747955	4.28063e+07	1.68292e+07	103472265	40439155	103254015	-	-	1.05779	0.206131	0.351573	-1.50811	down	1.01105	0.231222	0.399567	-1.32349	down	-	-	-	-	-
Lahp003435	917.18	459.09	916.17	C44H36O22	[M+H]+	1-[5,7-Dihydroxy-3-(3,4,5-trihydroxybenzoyloxy)-2-(3,4,5-trihydroxyphenyl)-3,4-dihydro-2H-1-benzopyran-8-yl]-3-(2,4,6-trihydroxyphenyl)-1-(3,4,5-trihydroxyphenyl)propan-2-yl3,4,5-trihydroxybenzoate	Flavonoids	Flavanols	121795-66-2	1	2386505	508090	470466	422814	858425	1.17926e+06	2775120	860599	4274900	2595105	946052	2493310	-	-	-	-	-	-	-	-	-	-	-	-	1.17297	0.203092	3.21504	1.68484	up
pmb3055	513.12	191.1	514.132	C22H26O14	[M-H]-	p-Coumaroylquinic acid-4'-O-glucuronide	Phenolic acids	Phenolic acids	-	3	553296	408916	760798	327796	229073	435679	152771	334357	341096	2.83918e+06	6.83577e+06	3.8541e+06	-	-	-	-	-	-	-	1.25132	0.0803356	0.480684	-1.05684	down	-	-	-	-	-
Smbn003459	287.05	153.01	288.063	C15H12O6	[M-H]-	Carthamidin	Flavonoids	Flavanones	479-54-9	3	41680	76690	56685	0	0	0	16930.4	39295.2	35874.2	51761.1	131735	148415	-	-	1.61449	0.0288994	0	#DIV/0!	down	-	-	-	-	-	1.70125	0.0476858	#DIV/0!	#DIV/0!	up
Zmxp005470	579.13	331.08	578.127	C26H26O15	[M+H]+	Tricin-7-O-(6''-O-malonyl)glucoside	Flavonoids	Flavones	-	1	828111	630761	725493	1906010	949743	1857035	649864	635866	975000	383444	805610	369920	-	-	1.35347	0.108928	2.15751	1.10937	up	-	-	-	-	-	1.36915	0.106511	0.479701	-1.05979	down
CYn005375	881.163	425.089	882.164	C44H34O20	[M-H]-	3-O-Galloylepiafzelechin-(4beta->6)-Epigallocatechin-3-O-Gallate	Tannins	Tannin	-	3	126730	41680	14161	39514.6	29702.9	55173.3	231860	253565	196810	281950	106710	166770	-	-	-	-	-	-	-	1.3122	0.0230753	3.73682	1.90181	up	1.67423	0.00275032	5.48461	2.45539	up
pme1611	433.11	313.07	434.121	C21H22O10	[M-H]-	Isohemiphloin	Flavonoids	Flavanones	3682-02-8	3	3.00066e+06	6277080	3.52881e+06	7050390	6978645	5656870	5039305	2.2321e+06	2.11635e+06	1.06207e+06	2442440	1.21139e+06	-	-	-	-	-	-	-	-	-	-	-	-	1.4	0.0510816	0.476877	-1.06831	down
pme0519	341.11	119.03	342.116	C12H22O11	[M-H]-	D-Sucrose*	Others	Saccharides	57-50-1	1	5.57808e+06	5.17061e+06	3.81722e+06	16244275	8.51339e+06	18045050	14914680	15241805	13635260	3.00403e+06	3.75302e+06	7237790	C00089	ko00052,ko00500,ko01100,ko01110,ko02010	1.44877	0.0799731	2.93855	1.55511	up	1.60311	0.000183439	3.00645	1.58806	up	-	-	-	-	-
Wbtn005631	405.08	243.03	406.09	C19H18O10	[M-H]-	1,3,7-trihydroxy-2-[3,4,5-trihydroxy-6-(hydroxymethyl)oxan-2-yl]xanthen-9-one	Flavonoids	Other Flavonoids	-	3	692089	742752	589120	235882	298929	308324	522301	390813	387029	902860	379516	456623	-	-	1.57079	0.00468052	0.416577	-1.26335	down	-	-	-	-	-	-	-	-	-	-
ZBN0063	625.14	301.04	626.148	C27H30O17	[M-H]-	6-Hydroxykaempferol-3,6-O-Diglucoside	Flavonoids	Flavonols	-	3	98586.6	62525.8	68355	0	0	0	41546.4	30010	45026.8	90720.5	48345	36032	-	-	1.6159	0.0206891	0	#DIV/0!	down	-	-	-	-	-	1.71406	0.0133645	#DIV/0!	#DIV/0!	up
MWSmce247	135.05	91.06	136.052	C8H8O2	[M-H]-	2-Methylbenzoic acid	Phenolic acids	Phenolic acids	118-90-1	3	7471.61	17811	23755.9	8350.82	1933.93	6764.39	8703.13	7515.96	15144	11024.3	3720.37	7252.06	C07215	ko01100	1.12926	0.141654	0.347668	-1.52422	down	-	-	-	-	-	-	-	-	-	-
Lmdp003286	465.1	303.06	464.096	C21H20O12	[M+H]+	Isohyperoside*	Flavonoids	Flavonols	35589-21-0	1	24923065	40910275	13746955	2.33306e+07	20792020	25416955	9.80187e+06	8.19627e+06	16516470	33733390	50511670	16910725	-	-	-	-	-	-	-	1.17506	0.189312	0.433708	-1.2052	down	1.47871	0.0265899	0.49633	-1.01063	down
Zbqn003921	250.07	88.04	251.079	C12H13NO5	[M-H]-	N-carboxy-N-(2-oxo-2-phenylethyl)-L-alanine	Amino acids and derivatives	Amino acids and derivatives	-	3	5005	11705.5	21120.3	5018.18	3340	10005	5080.19	5279.44	5005	147914	317025	138741	-	-	-	-	-	-	-	1.09445	0.250255	0.406141	-1.29995	down	-	-	-	-	-
