# Supplementary material for: Zno nanoparticles: improving photosynthesis, shoot development, and phyllosphere microbiome composition in tea plants
Source: J Nanobiotechnology. 2024 Jul 2;22:389. doi: 10.1186/s12951-024-02667-2 (PMC11221027; doi:10.1186/s12951-024-02667-2)
Supplement: Supplementary file 11 — Additional file 11: Table S7. Types and contents of metabolites in new shoots of tea plants under different concentrations of ZnO NPs. [file 12951_2024_2667_MOESM11_ESM.xlsx]

## Sheet: Sheet1
Index	Q1 (Da)	Q3 (Da)	Molecular weight (Da)	Formula	Ionization model	Compounds	Class I	Class II	CAS	Level	CKS1	CKS2	CKS3	T1S1	T1S2	T1S3	T2S1	T2S2	T2S3	QC01	QC02	QC03	cpd_ID	kegg_map	T1S_vs_CKS_VIP	T1S_vs_CKS_P-value	T1S_vs_CKS_Fold_Change	T1S_vs_CKS_Log2FC	T1S_vs_CKS_Type	T2S_vs_CKS_VIP	T2S_vs_CKS_P-value	T2S_vs_CKS_Fold_Change	T2S_vs_CKS_Log2FC	T2S_vs_CKS_Type	T2S_vs_T1S_VIP	T2S_vs_T1S_P-value	T2S_vs_T1S_Fold_Change	T2S_vs_T1S_Log2FC	T2S_vs_T1S_Type
MWS04447	130.09	70.07	129.079	C6H11NO2	[M+H]+	Homoproline	Amino acids and derivatives	Amino acids and derivatives	56879-46-0	3	1.6625e+06	8.68661e+06	3.48567e+06	4.4406e+06	6.12991e+06	8.83623e+06	1.00083e+07	2.09528e+07	5.04408e+06	7.41895e+06	7.56559e+06	7.57345e+06	-	-	-	-	-	-	-	1.19189	0.253788	2.60251	1.37991	up	-	-	-	-	-
mws1454	477.14	315.09	478.147	C23H26O11	[M-H]-	Persicoside	Flavonoids	Flavanones	28978-03-2	3	1978655	1597245	1531530	655002	1094190	738636	745285	1358115	582370	1348020	1336245	1297555	-	-	1.68528	0.0108043	0.4871	-1.03771	down	-	-	-	-	-	-	-	-	-	-
mws1505	283.1	135.04	284.105	C17H16O4	[M-H]-	Phenethyl caffeate	Phenolic acids	Phenolic acids	104594-70-9	3	1.6086e+06	12378.8	10579	858800	4.3305e+06	26289.8	7722.01	33326.8	8291.61	420023	436602	443795	C10484	-	-	-	-	-	-	-	-	-	-	-	1.56581	0.321415	0.00946019	-6.72391	down
mws0352	179.06	164.03	180.065	C7H8N4O2	[M-H]-	Theophylline	Alkaloids	Alkaloids	58-55-9	1	872566	1.09445e+06	856658	1938105	1507945	2250990	1.05263e+06	728180	1449005	1.59111e+06	1.66587e+06	1.69525e+06	C07130	ko00232,ko01100,ko01110	1.72715	0.0351792	2.0176	1.01264	up	-	-	-	-	-	-	-	-	-	-
mws1474	345.1	284.07	344.09	C18H16O7	[M+H]+	5,7-Dihydroxy-3',4',5'-trimethoxyflavone	Flavonoids	Flavones	18103-42-9	3	21755.7	10942.3	17977.1	16689.5	9391.33	6326.37	2143.52	18237	3393.18	30098.8	28106.4	28980.2	C19807	-	-	-	-	-	-	1.2171	0.227215	0.469141	-1.09191	down	-	-	-	-	-
Hmcp002575	359.15	327.12	358.142	C20H22O6	[M+H]+	Clemaphenol A	Lignans and Coumarins	Lignans	362606-60-8	1	3.72027e+06	3.01939e+06	2.5062e+06	8012705	2.63791e+06	2.81588e+06	2.03702e+06	1.98204e+06	2.56537e+06	1.33575e+07	1.29626e+07	1.39033e+07	C17808	-	-	-	-	-	-	-	-	-	-	-	1.29489	0.322474	0.488949	-1.03224	down
MWS1848	135.05	92.03	136.052	C8H8O2	[M-H]-	Phenyl acetate	Phenolic acids	Phenolic acids	122-79-2	3	13324420	20008885	10889670	3.53978e+06	4711700	6203975	6252705	6644890	8349605	6966400	6466970	6844005	C00548	-	1.70911	0.0585809	0.326876	-1.61318	down	1.63823	0.0997371	0.480456	-1.05752	down	-	-	-	-	-
MWSHY0053	271.06	137.02	270.053	C15H10O5	[M+H]+	3,7,4'-Trihydroxyflavone	Flavonoids	Flavones	2034-65-3	3	475597	475632	259449	249614	188605	202662	239466	13420.5	245725	203966	188504	198605	-	-	-	-	-	-	-	1.11303	0.0869181	0.411845	-1.27983	down	-	-	-	-	-
Lmhn003240	237.04	121.03	238.048	C11H10O6	[M-H]-	Benzoylmalic acid	Phenolic acids	Phenolic acids	22138-51-8	2	648145	546484	1757450	2322120	929636	900136	329056	608918	631259	602224	654293	630301	-	-	-	-	-	-	-	-	-	-	-	-	1.61375	0.204145	0.377956	-1.40371	down
Lmbn001609	145.05	83.05	146.058	C6H10O4	[M-H]-	2-Acetyl-2-Hydroxybutanoic Acid	Organic acids	Organic acids	-	3	240606	240255	263102	489175	470780	460750	163083	200851	185033	121975	131099	122215	C06006	ko00290,ko01100,ko01110,ko01210,ko01230	-	-	-	-	-	-	-	-	-	-	2.06986	5.0596e-05	0.386405	-1.37181	down
MWSmce689	293.25	95.09	292.24	C19H32O2	[M+H]+	Methyl linolenate	Lipids	Free fatty acids	301-00-8	3	482985	277918	181000	123842	118839	153858	148608	144307	247078	121534	127138	134127	-	-	1.49351	0.176148	0.420998	-1.24811	down	-	-	-	-	-	-	-	-	-	-
mws0219	132.03	88.04	133.037	C4H7NO4	[M-H]-	L-Aspartic Acid*	Amino acids and derivatives	Amino acids and derivatives	56-84-8	1	6.42188e+06	6.43516e+06	1.07269e+07	1.81512e+07	1.38284e+07	1.72022e+07	1.70459e+07	2.07728e+07	1.21229e+07	2.23238e+07	2.21847e+07	2.04047e+07	C00049	ko00220,ko00250,ko00260,ko00261,ko00270,ko00300,ko00340,ko00410,ko00460,ko00470,ko00710,ko00760,ko00770,ko00970,ko00999,ko01100,ko01110,ko01200,ko01210,ko01230,ko01240,ko02010	1.66657	0.0119641	2.08539	1.06032	up	1.60484	0.0515596	2.11761	1.08244	up	-	-	-	-	-
Lmhn003246	517.1	223.06	518.106	C24H22O13	[M-H]-	Sinapoylcaffeoyltartaric acid	Phenolic acids	Phenolic acids	-	3	81770.7	55868.1	61765.3	122657	176263	114652	71714.7	129023	88801.7	114783	123118	111275	-	-	1.67707	0.0507314	2.07404	1.05244	up	-	-	-	-	-	-	-	-	-	-
Lmtp003948	481.13	319.05	480.127	C22H24O12	[M+H]+	3',5',5,7-Tetrahydroxy-4'-methoxyflavanone-3'-O-glucoside	Flavonoids	Flavones	-	2	47988290	99742645	1.08612e+08	54301415	116594405	36082635	26736475	35807415	5.64341e+07	5.73967e+07	5.2062e+07	52710115	-	-	-	-	-	-	-	1.41394	0.121061	0.464136	-1.10738	down	-	-	-	-	-
Lakn002786	417.11	152.01	418.111	C17H22O12	[M-H]-	Protocatechuic acid xylosyl xyloside	Phenolic acids	Phenolic acids	-	1	357120	315355	357120	228921	138498	415610	597925	619685	455735	3986715	4400300	4034705	-	-	-	-	-	-	-	-	-	-	-	-	1.64743	0.046471	2.13701	1.0956	up
Zbbn005905	339.12	309.08	340.131	C20H20O5	[M-H]-	(2S)-Abyssinone II*	Flavonoids	Flavanones	-	3	0	0	0	306413	352049	267879	248991	286373	310835	284046	316361	292493	-	-	1.86308	0.00614969	#DIV/0!	#DIV/0!	up	1.88296	0.0040397	#DIV/0!	#DIV/0!	up	-	-	-	-	-
Zajn005914	755.18	285.04	756.19	C36H36O18	[M-H]-	Kaempferol-3-O-[2-O-(trans-p-coumaroyl)-3-O-ɑ-D-glucopyranosyl]-ɑ-D-glucopyranoside	Flavonoids	Flavonols	-	2	5291550	4259445	5129095	1.88576e+06	2.67238e+06	2.21592e+06	2.70206e+06	2.67627e+06	942942	5622205	5421300	5018595	-	-	1.77916	0.00368539	0.461446	-1.11577	down	1.49404	0.0230392	0.430601	-1.21558	down	-	-	-	-	-
Zmmp002106	120.08	77.04	119.07	C3H9N3O2	[M+H]+	4-methyl-1,5,2,3-dioxadiazinan-2-amine	Nucleotides and derivatives	Nucleotides and derivatives	-	2	2.98524e+06	3.61501e+06	3.3965e+06	3.49312e+06	6.94334e+06	9.63212e+06	3.48317e+06	4.48337e+06	3.54122e+06	3.31774e+06	3.70741e+06	3.63336e+06	-	-	1.32856	0.198252	2.00751	1.00541	up	-	-	-	-	-	-	-	-	-	-
Wbtp004961	303.05	229.05	302.043	C15H10O7	[M+H]+	1,2,4,5-tetrahydroxy-7-(hydroxymethyl)anthracene-9,10-dione*	Flavonoids	Other Flavonoids	-	2	1.12576e+06	1.57639e+06	611266	423366	510683	834849	593246	455735	511094	904535	885970	806646	-	-	-	-	-	-	-	1.43245	0.168618	0.470836	-1.0867	down	-	-	-	-	-
Wcgn003981	329.09	167.03	330.095	C14H18O9	[M-H]-	Woodorien	Others	Saccharides	155112-92-8	1	6.7567e+06	8.00725e+06	5.17575e+06	2.87834e+06	2764925	3.16498e+06	2342445	5.28409e+06	4.3368e+06	4.90937e+06	5.3116e+06	4.6726e+06	-	-	1.76887	0.0429144	0.441744	-1.17872	down	-	-	-	-	-	-	-	-	-	-
Zbfn002690	299.08	93.03	300.084	C13H16O8	[M-H]-	1-(4-Hydroxybenzoyl)Glucose; 25545-07-7	Phenolic acids	Phenolic acids	-	2	7506170	11794395	13036110	2.11743e+06	4386555	3793200	5771330	9680065	6646640	7264080	6437340	6585560	-	-	1.67891	0.0340831	0.318437	-1.65092	down	-	-	-	-	-	1.71625	0.0590189	2.14603	1.10167	up
pme3967	312.13	180.09	311.123	C12H17N5O5	[M+H]+	2-(Dimethylamino)guanosine*	Nucleotides and derivatives	Nucleotides and derivatives	2140-67-2	1	716074	688269	1868855	625034	750954	641452	335890	516147	509474	1.48851e+06	1.6716e+06	1.67526e+06	-	-	-	-	-	-	-	1.4069	0.241304	0.415958	-1.26549	down	-	-	-	-	-
HJAP154	469.13	317.08	468.069	C23H16O11	[M+H]+	Galloylisorhamnetin	Flavonoids	Flavonols	-	3	1.59531e+07	34747025	40565525	1.06638e+07	1.77337e+07	1.18314e+07	1.32231e+07	24798855	1.51313e+07	1.1785e+07	1.18387e+07	1.04876e+07	-	-	1.41827	0.140172	0.440789	-1.18184	down	-	-	-	-	-	-	-	-	-	-
mws1174	313.07	253.05	314.079	C17H14O6	[M-H]-	3-O-Acetylpinobanksin	Flavonoids	Flavanonols	52117-69-8	3	371613	14945.6	10498.3	136126	3.48782e+06	12005.7	4439.88	14710.5	23837.4	508543	541755	473016	C16418	ko00941	-	-	-	-	-	-	-	-	-	-	1.30437	0.403158	0.011823	-6.40226	down
mws2368	137.06	119.05	138.068	C8H10O2	[M-H]-	Tyrosol; 4-Hydroxyphenylethanol	Phenolic acids	Phenolic acids	501-94-0	3	106483	135874	81747.7	288630	69277.6	216835	117744	69522.9	81374.2	60639.9	69277.6	63396.4	C06044	ko00350,ko01100	-	-	-	-	-	-	-	-	-	-	1.16299	0.251889	0.467412	-1.09723	down
Lsjp211255	441.37	215.18	440.365	C30H48O2	[M+H]+	1-Hydroxylup-20(29)-en-3-one (Glochidonol)	Terpenoids	Triterpene	23963-54-4	2	38562.2	51917.3	48309.4	25291.2	39176.1	22953.6	77662.5	43148.5	74066.3	412066	374351	358405	-	-	-	-	-	-	-	-	-	-	-	-	1.76725	0.0639919	2.22918	1.15652	up
Wafn002827	357.12	195.07	358.126	C16H22O9	[M-H]-	Dihydroferulic acid glucoside	Phenolic acids	Phenolic acids	-	3	884410	292397	281982	1132825	907890	1067325	517610	225779	703405	206820	231201	202457	-	-	1.425	0.0978248	2.13056	1.09123	up	-	-	-	-	-	1.6305	0.0396076	0.465501	-1.10315	down
Hmln002597	193.05	161.02	216.04	C10H9NaO4	[M-Na]-	Sodium ferulate	Phenolic acids	Phenolic acids	24276-84-4	3	335375	414232	260488	218458	192265	219510	149194	144821	124030	133727	120242	116132	-	-	-	-	-	-	-	1.778	0.0434156	0.413866	-1.27276	down	-	-	-	-	-
Lmmp002013	267.17	179.07	266.163	C14H22N2O3	[M+H]+	Dihydroferuloylputrescine	Alkaloids	Phenolamine	-	3	99401.1	73355	78283.8	58119.6	38943.7	49492.6	0	0	0	294363	253565	281474	-	-	-	-	-	-	-	1.88217	0.00899037	0	#DIV/0!	down	2.08321	0.0126393	0	#DIV/0!	down
Zmjp000182	189.13	70.07	188.127	C7H16N4O2	[M+H]+	N-Monomethyl-L-arginine*	Amino acids and derivatives	Amino acids and derivatives	17035-90-4	3	2.14451e+06	5.46736e+06	4.3301e+06	5.94213e+06	5.31883e+06	6.2473e+06	8.78177e+06	1.06576e+07	5.62218e+06	6.91475e+06	6.34758e+06	5.95139e+06	C03884	-	-	-	-	-	-	1.42693	0.0777028	2.09861	1.06943	up	-	-	-	-	-
MWS4354	282.12	150.08	281.112	C11H15N5O4	[M+H]+	N6-methyladenosine	Nucleotides and derivatives	Nucleotides and derivatives	1867-73-8	3	808551	2190050	738875	724263	447065	784283	811971	388151	614463	607464	521796	576569	-	-	-	-	-	-	-	1.1484	0.306267	0.485511	-1.04242	down	-	-	-	-	-
Zmyn000155	173.11	131.08	174.1	C7H14N2O3	[M-H]-	N-α-Acetyl-L-ornithine	Amino acids and derivatives	Amino acids and derivatives	6205-08-9	3	168440	2.17582e+06	946073	1.45721e+06	1.61443e+06	2.2164e+06	2.27458e+06	4.26467e+06	1.15486e+06	1.69749e+06	1.79398e+06	1.97322e+06	C00437	ko00220,ko01100,ko01110,ko01210,ko01230	-	-	-	-	-	1.07321	0.257319	2.3384	1.22552	up	-	-	-	-	-
Lmmp002529	773.21	465.1	772.206	C33H40O21	[M+H]+	Gossypetin-3-O-rutinoside-8-O-rhamnoside	Flavonoids	Flavonols	-	3	478241	629278	476067	722654	484063	533730	702360	637182	2335670	470155	513027	439123	-	-	-	-	-	-	-	1.14104	0.336078	2.32082	1.21463	up	1.14188	0.365424	2.11165	1.07837	up
MWSmce466	135.05	92.03	136.052	C8H8O2	[M-H]-	4-Hydroxyacetophenone	Others	Ketone compounds	99-93-4	3	16929435	1.10541e+07	4.62364e+06	2.6854e+06	2.98555e+06	9212140	8208400	3.72739e+06	9997605	4.44978e+06	3.87573e+06	3.91667e+06	C10700	ko01100	1.11476	0.241808	0.456436	-1.13152	down	-	-	-	-	-	-	-	-	-	-
MWStz040	116.07	70.07	115.063	C5H9NO2	[M+H]+	Pterolactam*	Alkaloids	Pyrrole alkaloids	38072-88-7	3	2.34648e+07	2.41535e+07	2.87256e+07	4.03413e+07	3.27444e+07	3.88534e+07	3.88981e+07	104262155	2.87705e+07	24905859	2.17324e+07	2.18218e+07	-	-	-	-	-	-	-	1.21302	0.31015	2.25206	1.17124	up	-	-	-	-	-
pme0006	116.07	70.07	115.063	C5H9NO2	[M+H]+	L-Proline*	Amino acids and derivatives	Amino acids and derivatives	147-85-3	3	2.34648e+07	2.41535e+07	2.87256e+07	4.03413e+07	3.27444e+07	3.88534e+07	3.88981e+07	104262155	2.87705e+07	24905859	2.17324e+07	2.18218e+07	C00148	ko00330,ko00470,ko00970,ko01100,ko01110,ko01230,ko02010	-	-	-	-	-	1.21302	0.31015	2.25206	1.17124	up	-	-	-	-	-
MWS00330g	116.07	70.07	115.063	C5H9NO2	[M+H]+	1-Amino-1-cyclobutane-carboxylic-acid*	Amino acids and derivatives	Amino acids and derivatives	22264-50-2	3	2.34648e+07	2.41535e+07	2.87256e+07	4.03413e+07	3.27444e+07	3.88534e+07	3.88981e+07	104262155	2.87705e+07	24905859	2.17324e+07	2.18218e+07	-	-	-	-	-	-	-	1.21302	0.31015	2.25206	1.17124	up	-	-	-	-	-
mws0124	247.11	130.06	246.1	C13H14N2O3	[M+H]+	N-(3-Indolylacetyl)-L-alanine	Amino acids and derivatives	Amino acids and derivatives	57105-39-2	3	202746	81695	450715	73355	162632	81695	243024	243545	180217	128363	130307	111965	-	-	-	-	-	-	-	-	-	-	-	-	1.73203	0.0342204	2.09891	1.06964	up
mws0396	281.25	281.25	282.256	C18H34O2	[M-H]-	Elaidic Acid*	Lipids	Free fatty acids	112-79-8	3	1.10105e+07	1.46092e+07	3.80865e+07	1.09227e+07	8.65723e+06	1.1543e+07	1.95595e+07	1.25628e+07	8.58109e+06	9.40759e+06	1.10485e+07	1.05918e+07	C01712	-	1.11384	0.328811	0.488538	-1.03346	down	-	-	-	-	-	-	-	-	-	-
mws1294	717.14	579.11	716.138	C36H28O16	[M+H]+	Theaflavin-3-gallate	Tannins	Proanthocyanidins	30462-34-1	1	7.65593e+06	1.17192e+07	8.62573e+06	1.64207e+07	55382050	1.61429e+07	1.93512e+07	1.30885e+07	2.72232e+07	9.97887e+06	1.17048e+07	1.13168e+07	-	-	1.40534	0.264376	3.14082	1.65114	up	1.55513	0.113013	2.13075	1.09136	up	-	-	-	-	-
mws1295	717.14	579.11	716.138	C36H28O16	[M+H]+	Theaflavin-3'-Gallate	Tannins	Proanthocyanidins	28543-07-9	3	7.65593e+06	1.17192e+07	8.62573e+06	1.64207e+07	55382050	1.61429e+07	1.93512e+07	1.30885e+07	2.72232e+07	9.97887e+06	1.17048e+07	1.13168e+07	-	-	1.40534	0.264376	3.14082	1.65114	up	1.55513	0.113013	2.13075	1.09136	up	-	-	-	-	-
Zbpp001992	479.12	317.07	478.111	C22H22O12	[M+H]+	Isorhamnetin-3-O-Glucoside*	Flavonoids	Flavonols	5041-82-7	1	0	0	0	1649505	1331200	1691660	701730	1797950	1550060	5367655	6299715	6085695	-	-	1.86337	0.00529471	#DIV/0!	#DIV/0!	up	1.87717	0.0554683	#DIV/0!	#DIV/0!	up	-	-	-	-	-
Wmhn004451	499.18	337.07	500.132	C25H24O11	[M-H]-	1,4,8-Trihydroxynaphthalene-1-O-[6'-O-(3'',4'',5''-trimethylbenzoyl)]glucoside	Quinones	Quinones	-	3	1.72212e+06	1.00237e+07	1.04514e+07	2815910	1.57273e+06	1.27213e+06	1.25065e+06	2378030	1.43593e+06	1132825	1.30543e+06	1.31885e+06	-	-	1.24928	0.189051	0.255021	-1.97131	down	1.33334	0.180432	0.228163	-2.13186	down	-	-	-	-	-
pmc0960	544.34	184.07	543.332	C28H50NO7P	[M+H]+	LysoPC 20:4	Lipids	LPC	-	3	29926.4	70738.6	760224	36408.8	21815.6	32762.6	19776	97233.7	16973.5	90822.8	90695.1	78295.7	-	-	1.07048	0.391935	0.10569	-3.2421	down	-	-	-	-	-	-	-	-	-	-
MWSmce331	102.05	56.05	101.048	C4H7NO2	[M+H]+	Azetidine-2-carboxylic acid*	Alkaloids	Alkaloids	2517-04-6	3	2.46235e+06	1.96085e+06	2.28598e+06	3.29129e+06	3.10986e+06	3.39495e+06	3796982	8173120	3.39131e+06	5.53509e+06	4.70327e+06	4.9758e+06	C08267	-	-	-	-	-	-	1.50742	0.19927	2.28961	1.1951	up	-	-	-	-	-
MWSmce461	102.05	56.05	101.048	C4H7NO2	[M+H]+	L-Azetidine-2-carboxylic acid*	Alkaloids	Alkaloids	2133-34-8	3	2.46235e+06	1.96085e+06	2.28598e+06	3.29129e+06	3.10986e+06	3.39495e+06	3796982	8173120	3.39131e+06	5.53509e+06	4.70327e+06	4.9758e+06	-	-	-	-	-	-	-	1.50742	0.19927	2.28961	1.1951	up	-	-	-	-	-
Zmhn002574	623.16	315.05	624.169	C28H32O16	[M-H]-	Rhamnazin 3-Glucosyl-Arabinofuranoside	Flavonoids	Flavonols	-	3	62764.7	28162.6	48339.6	0	0	0	32422.2	19315.1	40817.1	37749.3	45010	41874.7	-	-	1.85068	0.0436864	0	#DIV/0!	down	-	-	-	-	-	2.06995	0.0387515	#DIV/0!	#DIV/0!	up
pma0149	341.09	207.07	340.079	C15H16O9	[M+H]+	Sinapoyl malate	Phenolic acids	Phenolic acids	92344-58-6	3	1.02542e+06	1.39504e+06	479145	1.436e+06	1.13806e+06	1.41655e+06	1.28916e+06	2889020	3676875	1.30053e+06	1.55405e+06	1.42331e+06	C02887	ko00940,ko01110	-	-	-	-	-	1.40347	0.130447	2.70901	1.43777	up	-	-	-	-	-
Zbqn008291	473.36	473.36	474.371	C30H50O4	[M-H]-	3,13,15-Trihydroxyoleanane-12-one	Terpenoids	Triterpene	-	2	0	0	0	69458.7	19317.8	73152.9	0	0	0	178942	195516	163528	-	-	1.82123	0.0897542	#DIV/0!	#DIV/0!	up	-	-	-	-	-	2.03749	0.0897542	0	#DIV/0!	down
mws1293	565.13	139.04	564.127	C29H24O12	[M+H]+	Theaflavin	Tannins	Proanthocyanidins	4670-05-7	1	8.32299e+06	1.26023e+07	6.49068e+06	1.88628e+07	1.52121e+07	1.97193e+07	2.46759e+07	1.86053e+07	3.00953e+07	1.45978e+07	1.74299e+07	1.57042e+07	-	-	-	-	-	-	-	1.70336	0.0255318	2.67642	1.42031	up	-	-	-	-	-
pmn001419	325.09	163.04	326.1	C15H18O8	[M-H]-	1-O-p-Coumaroyl-β-D-glucose*	Phenolic acids	Phenolic acids	7139-64-2	1	1.15386e+07	1.35802e+07	1.18861e+07	8.93601e+06	8.50757e+06	4.04751e+06	1.02301e+07	18867320	28850420	7.19716e+06	6.38608e+06	6.03246e+06	C16827	-	-	-	-	-	-	-	-	-	-	-	1.60772	0.143786	2.69636	1.43102	up
Zmhn002301	325.09	163.04	326.1	C15H18O8	[M-H]-	p-Coumaric acid-4-O-glucoside*	Phenolic acids	Phenolic acids	117405-48-8	1	1.15386e+07	1.35802e+07	1.18861e+07	8.93601e+06	8.50757e+06	4.04751e+06	1.02301e+07	18867320	28850420	7.19716e+06	6.38608e+06	6.03246e+06	C06739	-	-	-	-	-	-	-	-	-	-	-	1.60772	0.143786	2.69636	1.43102	up
Wahp002483	219.15	131.05	218.143	C13H18N2O	[M+H]+	N-Cis-Cinnamoylputrescine	Alkaloids	Phenolamine	-	2	0	0	0	0	0	0	150085	537956	110341	4.44483e+06	3.73071e+06	3.90206e+06	-	-	-	-	-	-	-	1.85726	0.190322	#DIV/0!	#DIV/0!	up	2.05482	0.190322	#DIV/0!	#DIV/0!	up
pmb0738	699.19	331.08	698.185	C34H34O16	[M+H]+	Tricin-7-O-(2''-Sinapoyl)glucoside	Flavonoids	Flavones	-	3	29636.2	66473.3	49946.2	90115	84748.9	82136.1	145066	75287.2	135739	149528	148415	175157	-	-	-	-	-	-	-	1.54287	0.0663151	2.43806	1.28573	up	-	-	-	-	-
mws2623	281.25	281.25	282.256	C18H34O2	[M-H]-	11-Octadecanoic acid(Vaccenic acid)*	Lipids	Free fatty acids	506-17-2	3	3.01516e+06	5.09757e+06	1.15544e+07	2.95298e+06	2.92379e+06	3.24467e+06	4.76476e+06	4.3879e+06	2.56083e+06	2.87288e+06	3.33041e+06	3.47197e+06	C21944	-	1.15043	0.304802	0.46379	-1.10846	down	-	-	-	-	-	-	-	-	-	-
zjmp120214	471.35	435.33	470.34	C30H46O4	[M+H]+	22-Hydroxy-oleanonic acid	Terpenoids	Triterpene	-	2	0	0	0	0	0	0	37939.5	17356.8	23948.5	342281	304314	282359	-	-	-	-	-	-	-	1.86756	0.0489349	#DIV/0!	#DIV/0!	up	2.06887	0.0489349	#DIV/0!	#DIV/0!	up
CYn006166	867.144	697.119	868.149	C43H32O20	[M+H]+	Theaflavin-3,3'-di-O-gallate	Tannins	Proanthocyanidins	30462-35-2	3	6.48075e+06	7565807	1.20265e+07	1.72894e+07	1.57422e+07	1.5805e+07	2.42705e+07	1.89755e+07	3.01811e+07	9.64512e+06	1.14419e+07	1.16409e+07	-	-	-	-	-	-	-	1.71842	0.0225201	2.81621	1.49375	up	-	-	-	-	-
Wcsp002246	344.13	147.04	343.121	C22H17NO3	[M+H]+	N-Phenylethylcrinasiadine	Alkaloids	Alkaloids	-	3	1008565	345948	601270	320928	358790	147506	215838	444030	160475	9059949	1.11154e+07	1.00815e+07	-	-	1.32199	0.18216	0.422963	-1.2414	down	1.33286	0.178889	0.419445	-1.25345	down	-	-	-	-	-
zjgp122320	163.04	89.04	162.032	C9H6O3	[M+H]+	6-hydroxycoumarin	Lignans and Coumarins	Coumarins	6093-68-1	1	7.31772e+06	6.37721e+06	18850260	7348240	4.30716e+06	4130735	3.84456e+06	9817345	4.8301e+06	5.21471e+06	4.3606e+06	4.40697e+06	-	-	1.18158	0.296362	0.485053	-1.04379	down	-	-	-	-	-	-	-	-	-	-
pmb2855	307.11	145.06	308.122	C11H20N2O8	[M-H]-	L-Glutamine-O-glycoside	Amino acids and derivatives	Amino acids and derivatives	-	3	82604.3	87852.7	78023.1	125455	191338	201272	91590.8	152212	117767	166379	202377	175136	-	-	1.71257	0.0615573	2.08494	1.06	up	-	-	-	-	-	-	-	-	-	-
MWS1882	132.03	88.0403	133.037	C4H7NO4	[M-H]-	Iminodiacetic acid*	Organic acids	Organic acids	142-73-4	1	637604	670190	1.10573e+06	1.97219e+06	1.41325e+06	1.7039e+06	1.66966e+06	2.0482e+06	1.15081e+06	3.3094e+06	2.81816e+06	2.68724e+06	C19911	-	1.65245	0.0157866	2.10867	1.07633	up	1.55014	0.0672838	2.01724	1.01238	up	-	-	-	-	-
Lmcp000282	162.11	85.03	161.105	C7H15NO3	[M+H]+	L-Carnitine	Alkaloids	Alkaloids	541-15-1	3	159964	199884	161788	689808	360405	608320	194165	678287	630076	603190	493222	506849	C00318	-	1.74431	0.0597243	3.17948	1.66879	up	1.40251	0.166794	2.88041	1.52627	up	-	-	-	-	-
CYp004551	629.198	175.109	628.19	C30H32N2O13	[M+H]+	3'-O-Methylgallocatechin 3-O-(N-Ethylglutamine ester) 4'-Gallate	Flavonoids	Flavanols	-	3	1.23295e+07	1.5025e+07	15812760	1.59981e+07	1.71402e+07	7.83191e+06	15914950	54422455	2.11686e+07	1.01293e+07	8.66335e+06	10889670	-	-	-	-	-	-	-	1.18442	0.312838	2.1198	1.08393	up	1.29824	0.295333	2.23348	1.15929	up
Zmsp000366	148.1	130.09	147.089	C6H13NO3	[M+H]+	Fagomine	Alkaloids	Piperidine alkaloids	53185-12-9	3	239747	206926	268787	380116	372853	803935	488807	1102590	412959	728725	587269	619048	C10144	-	1.49982	0.186156	2.17609	1.12174	up	1.57151	0.187202	2.80149	1.4862	up	-	-	-	-	-
Hmhn003067	325.09	119.05	326.1	C15H18O8	[M-H]-	Phenylpropionic acid-O-β-D-glucopyranoside	Phenolic acids	Phenolic acids	-	1	436995	457101	352073	1087475	297577	1065645	436999	271890	292056	412776	464471	366201	-	-	-	-	-	-	-	-	-	-	-	-	1.34235	0.200204	0.408433	-1.29183	down
MWS0559	161.05	71.01	162.053	C6H10O5	[M-H]-	1,6-anhydro-β-D-glucose	Others	Saccharides	498-07-7	3	223305	356346	56856.6	233891	315924	162863	202019	74294.4	60956.2	96301.1	79905.8	100982	-	-	-	-	-	-	-	-	-	-	-	-	1.48969	0.118251	0.473243	-1.07935	down
pmb3061	499.15	163.1	500.153	C22H28O13	[M-H]-	5-O-p-Coumaroylquinic acid O-glucoside	Phenolic acids	Phenolic acids	-	1	91739.5	103825	211427	273804	318695	298444	133045	326690	376735	4.11275e+07	4.92415e+07	5.23423e+07	-	-	1.58519	0.0398647	2.1891	1.13033	up	1.19415	0.185453	2.05525	1.03932	up	-	-	-	-	-
MWS0155	462.07	96.97	463.074	C14H18N5O11P	[M-H]-	Adenylocuccinic Acid	Organic acids	Organic acids	19046-78-7	3	39721	39403.7	343793	288935	231350	305943	516317	529460	330032	124786	159342	139557	C03794	ko00230,ko00250,ko01100,ko01232,ko01240	-	-	-	-	-	1.41684	0.0681336	3.25313	1.70183	up	-	-	-	-	-
pmb2653	649.22	145.05	650.227	C24H42O20	[M-H]-	DMelezitose O-rhamnoside	Others	Saccharides	-	3	81226.1	101437	67626.9	148906	232068	192196	180651	324188	158256	472939	607245	535184	-	-	1.71788	0.0322354	2.29002	1.19536	up	1.67124	0.113288	2.64931	1.40561	up	-	-	-	-	-
Ymjm000135	507.18	161.02	508.195	C25H32O11	[M-H]-	8R-Dihydrodehydrodiconferyl alcohol 4-O-β-D-glucopyranoside	Lignans and Coumarins	Lignans	-	3	29103530	9.67638e+06	6.28098e+06	3.47056e+06	4.44771e+06	2.98119e+06	3.71433e+06	5.09457e+06	9197930	2.26153e+06	2.51232e+06	2.90254e+06	-	-	1.47344	0.250098	0.241883	-2.04762	down	1.11235	0.331551	0.399611	-1.32333	down	-	-	-	-	-
MWS1846	151.04	93.0347	152.047	C8H8O3	[M-H]-	Phenoxyacetic acid*	Phenolic acids	Phenolic acids	122-59-8	3	213087	477470	348765	101742	347095	127463	91786.6	126636	176398	101427	130104	123106	C02181	-	-	-	-	-	-	1.59607	0.0949584	0.379883	-1.39637	down	-	-	-	-	-
MWSslk056	239.08	181.07	238.07	C9H10N4O4	[M+H]+	Acefylline; Theophylline-7-acetic acid	Alkaloids	Alkaloids	652-37-9	3	0	0	0	67507	31922.4	46472	49634.8	51437.1	46809.5	44528.8	36471.8	35500.9	-	-	1.85295	0.0422683	#DIV/0!	#DIV/0!	up	1.88383	0.000745547	#DIV/0!	#DIV/0!	up	-	-	-	-	-
mws1593	665.21	161.04	666.222	C24H42O21	[M-H]-	D-Maltotetraose	Others	Saccharides	34612-38-9	3	43586.9	106710	96705	33245.7	63770	44078.1	148415	113385	67623.9	148851	193141	167284	C02052	-	-	-	-	-	-	-	-	-	-	-	1.70256	0.101191	2.33479	1.22329	up
Lcgn000239	521.2	491.19	522.21	C26H34O11	[M-H]-	dihydrodehydrodiconiferyl alcohol-9-O-β-D-glucopyranoside	Lignans and Coumarins	Lignans	-	3	53263.6	216835	130065	161765	131735	42275.7	36386.6	113385	25604.7	410819	430113	332362	-	-	-	-	-	-	-	1.10032	0.258596	0.438262	-1.19014	down	-	-	-	-	-
pmn001700	455.35	455.35	456.36	C30H48O3	[M-H]-	24,30-Dihydroxy-12(13)-ene-lupeol*	Terpenoids	Triterpene	-	1	76370.6	7536.46	71646.9	33721.1	5110.42	8195.08	8032.13	70866.8	63945.1	48177.8	62200.5	61188.8	-	-	-	-	-	-	-	-	-	-	-	-	1.06171	0.246435	3.03751	1.60289	up
Cmmn005231	391.14	59.01	392.147	C20H24O8	[M-H]-	Massoniresinol; Vladinol A	Lignans and Coumarins	Lignans	96087-10-4	3	2174820	1289145	836227	808481	651873	649725	854978	1342975	3021730	474798	555896	422850	-	-	1.39185	0.202621	0.490694	-1.0271	down	-	-	-	-	-	1.48561	0.254496	2.47369	1.30667	up
ZBN0102	521.093	316.023	522.101	C23H22O14	[M-H]-	Myricetin-3-O-(6''-acetyl)glucoside	Flavonoids	Flavonols	-	3	317903	392009	1193315	391408	197204	296332	265564	358972	240935	234884	313112	281646	-	-	1.05245	0.349178	0.46497	-1.10479	down	1.11943	0.342124	0.454738	-1.13689	down	-	-	-	-	-
Saln000499	683.22	341.11	684.226	C31H40O17	[M-H]-	7-O-(4''-O-glucosyl)coumaroyl-loganic acid	Terpenoids	Monoterpenoids	-	3	752386	844417	2634145	862595	5997050	1.31774e+06	3928460	3500850	2617170	14172525	10756775	11826940	-	-	-	-	-	-	-	1.45146	0.0663586	2.37452	1.24764	up	-	-	-	-	-
Lcsn002223	387.16	59.01	388.173	C18H28O9	[M-H]-	2-[(1R,2R)-3-oxo-2-[(Z)-5-[3,4,5-trihydroxy-6-(hydroxymethyl)oxan-2-yl]oxypent-2-enyl]cyclopentyl]acetic acid	Lipids	Free fatty acids	-	2	117791	150085	106173	656515	388870	422295	479145	181021	263406	185403	142481	150128	-	-	1.79225	0.0464391	3.92377	1.97224	up	1.53108	0.172981	2.46912	1.304	up	-	-	-	-	-
MWSslk160	633.07	301	634.081	C27H22O18	[M-H]-	Corilagin*	Tannins	Tannin	23094-69-1	1	4.91871e+06	8.9068e+06	1.336e+07	7.40153e+06	3359165	1.38591e+07	2.66231e+07	1.51164e+07	1.29768e+07	7.24311e+06	7.32045e+06	9.25821e+06	C10219	-	-	-	-	-	-	1.33329	0.151541	2.0127	1.00913	up	1.46222	0.134331	2.22246	1.15216	up
Lmmp006598	623.14	271.06	622.132	C31H26O14	[M+H]+	Apigenin-7-O-(2''-feruloyl)glucuronide	Flavonoids	Flavones	-	3	472816	397695	406746	131586	229081	192638	108120	168334	256287	122326	118878	153429	-	-	1.72916	0.00319384	0.433199	-1.2069	down	1.66002	0.0136984	0.417097	-1.26154	down	-	-	-	-	-
Zbbp006589	433.15	271.09	432.142	C22H24O9	[M+H]+	Medicarpin-3-O-Glucoside; Medicocarpin	Flavonoids	Other Flavonoids	52766-70-8	2	173084	67876.4	77886.5	61736.4	24530.1	51890	56282.8	30702.9	60109.3	88946.2	68643.5	90095.6	-	-	1.32218	0.207449	0.4333	-1.20656	down	1.33596	0.224964	0.461334	-1.11612	down	-	-	-	-	-
Wbsp000172	579.15	271.06	578.142	C30H26O12	[M+H]+	Apigenin-4'-O-(2''-O-p-coumaroyl)-β-D-glucopyranoside	Flavonoids	Flavones	-	3	2.24561e+06	3.75596e+06	3.89302e+06	7.777e+06	5.99896e+06	8.90851e+06	8.97552e+06	6.82007e+06	1.20186e+07	3.8473e+06	4.94846e+06	3.88455e+06	-	-	1.66593	0.0187909	2.29261	1.19699	up	1.70071	0.0458387	2.81105	1.49111	up	-	-	-	-	-
MWS1860	72.08	55.05	71.0735	C4H9N	[M+H]+	Pyrrolidin	Alkaloids	Pyrrole alkaloids	123-75-1	3	13340	113581	124062	111024	182936	215529	129732	101892	112728	122111	110157	146996	-	-	1.06305	0.141225	2.02998	1.02147	up	-	-	-	-	-	-	-	-	-	-
Hmqn002118	161.02	133.03	162.032	C9H6O3	[M-H]-	7-Hydroxycoumarin;Umbelliferone	Lignans and Coumarins	Coumarins	93-35-6	2	2.12813e+06	1.36795e+06	3550390	2885615	1.20058e+06	1.10108e+06	936184	1.21367e+06	1.35185e+06	917486	1.18899e+06	1.21563e+06	C09315	ko00999,ko01110	-	-	-	-	-	1.39254	0.202602	0.496944	-1.00885	down	-	-	-	-	-
pmb0786	180.09	163.06	179.079	C6H13NO5	[M+H]+	D-Glucosamine	Others	Saccharides	3416-24-8	3	299868	368321	381233	116185	57203.9	281322	99918.2	104774	116283	349531	361092	456334	C00329	ko00520,ko01100,ko01250	1.38542	0.0835767	0.433296	-1.20657	down	1.86588	0.00872228	0.305859	-1.70906	down	-	-	-	-	-
Hmqp006235	516.3	184.07	515.301	C26H46NO7P	[M+H]+	LysoPC 18:4	Lipids	LPC	-	3	32905.6	36383.2	18705	86911.6	27257.4	67852	86132.5	90265.6	47793.1	22305.5	17714.9	23948	-	-	1.16696	0.210566	2.06857	1.04863	up	1.61365	0.0628587	2.54781	1.34926	up	-	-	-	-	-
Lmhp009497	502.29	361.27	501.286	C25H44NO7P	[M+H]+	LysoPE 20:4*	Lipids	LPE	-	3	34353.7	36835.3	124585	29802.3	29371.3	29152.4	32710.3	38670.6	27830	33191.8	32122.4	24783.1	-	-	1.0945	0.350798	0.451162	-1.14828	down	-	-	-	-	-	-	-	-	-	-
Lmhp009349	502.29	361.27	501.286	C25H44NO7P	[M+H]+	LysoPE 20:4(2n isomer)*	Lipids	LPE	-	3	34353.7	36835.3	124585	29802.3	29371.3	29152.4	32710.3	38670.6	27830	33191.8	32122.4	24783.1	-	-	1.0945	0.350798	0.451162	-1.14828	down	-	-	-	-	-	-	-	-	-	-
Zjbn102543	475.18	179.07	476.183	C28H28O7	[M-H]-	Bletilols B	Others	Others	-	3	2863510	1.58087e+06	1.23139e+06	6007475	3014920	5873730	5617005	1.70887e+06	3882220	1.09949e+06	1.49811e+06	1.43696e+06	-	-	1.53654	0.0682634	2.62451	1.39205	up	-	-	-	-	-	-	-	-	-	-
HJAP006	509.13	347.08	508.122	C23H24O13	[M+H]+	Syringetin-7-O-glucoside*	Flavonoids	Flavonols	-	2	304625	210945	574495	275270	1195000	484160	178086	208490	248266	1.43143e+06	1.04663e+06	1.17632e+06	-	-	-	-	-	-	-	-	-	-	-	-	1.53622	0.254455	0.324822	-1.62228	down
pmf0293	269.29	209.23	270.292	C18H38O	[M-H]-	1-Octadecanol	Lipids	Free fatty acids	112-92-5	3	3.07989e+06	1.5204e+06	3.04485e+06	3.80106e+06	3.70888e+06	3.30751e+06	1.31548e+06	1.3917e+06	1.10636e+06	2.19246e+06	3.04468e+06	2.74347e+06	-	-	-	-	-	-	-	1.51218	0.127335	0.498818	-1.00341	down	2.06105	0.000690866	0.352536	-1.50416	down
Wchn001161	481.07	301	482.07	C20H18O14	[M-H]-	2,3-O-(S)-hexahydroxydiphenoyl-D-glucose*	Phenolic acids	Phenolic acids	-	2	9.70145e+06	8.50961e+06	1.9185e+07	3.18406e+07	1.29493e+07	2.08748e+07	3.75597e+07	3.32797e+07	3.14526e+07	5.43819e+06	7.552e+06	6.44529e+06	-	-	-	-	-	-	-	1.6911	0.0104162	2.73537	1.45174	up	-	-	-	-	-
pme2246	301	185.02	302.006	C14H6O8	[M-H]-	Ellagic acid	Tannins	Tannin	476-66-4	3	4.89906e+06	2.46247e+06	12666500	2.39417e+06	3.51476e+06	2.42658e+06	7.0647e+06	4.27251e+06	1.70912e+06	1.98522e+06	2.4459e+06	2.77024e+06	C10788	-	1.05107	0.33241	0.416192	-1.26468	down	-	-	-	-	-	-	-	-	-	-
Xmsn004568	343.14	59.01	344.147	C16H24O8	[M-H]-	Mudanpioside F	Terpenoids	Monoterpenoids	-	3	655389	662548	619060	275888	236079	277329	630669	299527	703090	263989	237885	327178	-	-	1.84907	3.64937e-05	0.407484	-1.29518	down	-	-	-	-	-	1.61188	0.150264	2.06929	1.04914	up
MWSmce713	151.08	106.04	152.084	C9H12O2	[M-H]-	3-(4-Hydroxyphenyl)-1-propanol	Phenolic acids	Phenolic acids	10210-17-0	3	24712.4	55587.2	20005	8340	19425.7	20299.8	25596.5	15005	12358.8	22940.8	25596.5	31675	-	-	1.19141	0.255022	0.479196	-1.06131	down	-	-	-	-	-	-	-	-	-	-
Lmsn000363	325.13	145.07	326.137	C16H22O7	[M-H]-	Raspberryketone glucoside	Phenolic acids	Phenolic acids	38963-94-9	3	23657.4	208891	249847	297984	386781	328570	344586	390048	273534	314168	395787	287388	-	-	1.11765	0.112683	2.10063	1.07082	up	1.11652	0.111584	2.08992	1.06345	up	-	-	-	-	-
CYn005089	465.103	313.055	466.111	C21H22O12	[M-H]-	1-Methoxybenzoyl-6-O-Galloyl-D-Glucose	Tannins	Tannin	-	3	1629270	2503485	10808840	10693955	2014150	938085	881055	1892495	1127785	1358115	1027030	1011920	-	-	-	-	-	-	-	1.23479	0.335043	0.261106	-1.93729	down	-	-	-	-	-
Lmbn001676	145.05	101.06	146.058	C6H10O4	[M-H]-	3-Hydroxy-3-Methyl-2-Oxopentanoic Acid*	Organic acids	Organic acids	-	3	134282	130482	160073	238540	225185	186795	93334.6	91262.6	80827	65030.8	87721.9	66680.1	C14463	ko00290,ko01110,ko01210	-	-	-	-	-	-	-	-	-	-	2.04805	0.0106601	0.408018	-1.29329	down
Layp002880	341.09	179.03	340.079	C15H16O9	[M+H]+	5,7-Dihydroxychromone glucoside	Others	Chromone	-	2	1.32491e+06	1.34415e+06	1.24085e+06	787064	1.1782e+06	1.31602e+06	213500	831528	870581	2.73562e+06	2.60551e+06	1.93815e+06	-	-	-	-	-	-	-	1.31161	0.0859224	0.489936	-1.02933	down	-	-	-	-	-
CYp005660	451.253	271.192	432.236	C21H36O9	[M+H2O+H]+	2,5,8-trimethylnona-1,4,7-triene-1,9-diol 9-O-Glycerylglucoside*	Others	Others	-	3	380515	425948	169438	122622	170695	176780	504230	306223	244218	112993	132240	162259	-	-	1.36006	0.161375	0.481706	-1.05378	down	-	-	-	-	-	1.77145	0.124977	2.24352	1.16576	up
Zbln003174	665.21	191.06	666.216	C31H38O16	[M-H]-	"""4""""-O-Acetylverbascoside"""	Phenolic acids	Phenolic acids	-	2	188465	93275.3	277714	767065	208750	140248	377740	208780	793880	90035	101710	69188.9	-	-	-	-	-	-	-	1.20092	0.252108	2.4674	1.30299	up	-	-	-	-	-
Zmgp004060	463.12	301.07	462.116	C22H22O11	[M+H]+	paratensein-7-O-glucoside*	Flavonoids	Isoflavones	-	3	2.95429e+06	5367655	10185245	3536725	2.83217e+06	2.81649e+06	1.73905e+06	5251785	3557225	5.44795e+06	7286865	5.19592e+06	-	-	1.1613	0.280564	0.496314	-1.01067	down	-	-	-	-	-	-	-	-	-	-
Lmgn000160	131.05	70.03	132.054	C4H8N2O3	[M-H]-	3-Ureidopropionic Acid	Organic acids	Organic acids	462-88-4	3	23046.1	63519.7	130065	176780	315355	104076	240205	81992.2	135070	340410	290300	228520	C02642	ko00240,ko00410,ko00770,ko01100	1.28807	0.167191	2.7522	1.46059	up	1.11708	0.234908	2.11081	1.0778	up	-	-	-	-	-
pma3724	369.12	177.05	368.111	C17H20O9	[M+H]+	1-O-Feruloylquinic acid	Phenolic acids	Phenolic acids	-	3	6472200	1.26063e+06	2.68704e+06	819776	425640	1.03988e+06	2.251e+06	1.5227e+06	2.32637e+06	797422	806699	555304	-	-	1.45942	0.222105	0.219321	-2.18888	down	-	-	-	-	-	1.80432	0.0190587	2.66927	1.41644	up
Lssp210305	471.34	207.17	470.34	C30H46O4	[M+H]+	3-Hydroxy-18-oxoursan-28,13-olide	Terpenoids	Triterpene	-	3	26128.6	71585.7	44661.1	20603.5	27140.8	20710.5	23970	19742.6	58471.4	38001.2	30623.7	45882.1	-	-	1.36722	0.200235	0.480804	-1.05648	down	-	-	-	-	-	-	-	-	-	-
Zapn004520	419.13	257.08	420.142	C21H24O9	[M-H]-	gnetifolin E	Others	Stilbene	140671-07-4	3	0	0	0	48132.3	95035	90035	75025	78360	63350	173445	158425	111715	-	-	1.85511	0.0347046	#DIV/0!	#DIV/0!	up	1.8835	0.00394393	#DIV/0!	#DIV/0!	up	-	-	-	-	-
MWSmce707	133.09	73.06	132.079	C6H12O3	[M+H]+	Ethyl 3-hydroxybutyrate	Organic acids	Organic acids	5405-41-4	3	2.26562e+06	1.89219e+06	742545	1.70953e+06	1.14395e+06	2.04154e+06	734927	598105	351304	1.77029e+06	1.17216e+06	1.31078e+06	-	-	-	-	-	-	-	1.44656	0.137408	0.343717	-1.54071	down	1.85092	0.0392472	0.344091	-1.53914	down
MWSmce581	137.03	91.02	138.032	C7H6O3	[M-H]-	2,4-Dihydroxybenzaldehyde	Others	Aldehyde compounds	95-01-2	3	30717.9	93370	61685	43345	19387.2	30010	39720.1	14331.2	29301.8	38345	24615	28589.9	-	-	1.1765	0.222307	0.499224	-1.00224	down	1.2518	0.190884	0.448683	-1.15623	down	-	-	-	-	-
Lmhp010040	504.31	363.29	503.301	C25H46NO7P	[M+H]+	LysoPE 20:3*	Lipids	LPE	-	3	46684.7	69636.6	103353	43464	41905	57702.3	33206	46145.9	28592.7	26624.5	37793	24997.5	-	-	-	-	-	-	-	1.47847	0.142115	0.491384	-1.02508	down	-	-	-	-	-
pme3227	579.17	433.11	578.164	C27H30O14	[M+H]+	Vitexin-2''-O-rhamnoside	Flavonoids	Flavones	64820-99-1	1	9708580	8988490	18067675	7567635	5.72266e+06	3.91052e+06	6809050	10113735	4.61822e+06	1.5165e+07	24637335	21342050	C12628	ko00944	1.46576	0.143304	0.467862	-1.09585	down	-	-	-	-	-	-	-	-	-	-
Lmgn002250	677.17	191.06	678.18	C31H34O17	[M-H]-	Dicaffeoylquinic acid-O-glucoside	Phenolic acids	Phenolic acids	-	3	65020	40101.6	30292.7	228520	98370	148415	303660	113051	266920	64067.6	85151.8	105458	-	-	1.64705	0.0870346	3.51	1.81147	up	1.6975	0.0844445	5.04844	2.33584	up	-	-	-	-	-
Wasn001627	295.1	89.02	296.111	C11H20O9	[M-H]-	Glucosyl 2,3-Dihydroxy-2-Methylbutanoic Acid	Organic acids	Organic acids	-	1	0	0	0	50650.7	38049.9	43824.9	64260.9	31256.9	49975.6	83395	84511.5	125376	-	-	1.8621	0.00672772	#DIV/0!	#DIV/0!	up	1.87319	0.0367009	#DIV/0!	#DIV/0!	up	-	-	-	-	-
HJN076	563.18	255.07	564.184	C27H32O13	[M-H]-	Pinocembrin-7-O-neohesperidoside*	Flavonoids	Flavanones	13241-31-1	3	0	0	0	408925	194360	268590	0	0	0	124624	92547.2	154369	C09828	-	1.85857	0.0438035	#DIV/0!	#DIV/0!	up	-	-	-	-	-	2.08091	0.0438035	0	#DIV/0!	down
MA10074217	144.05	115.04	145.053	C9H7NO	[M-H]-	4-Hydroxyquinoline	Alkaloids	Quinoline alkaloids	611-36-9	3	60020	90035	24071.4	30162.1	32953.7	39771.8	23431.8	24824.3	25086.3	20822.5	27562.3	35136.8	C06343	-	-	-	-	-	-	1.27218	0.220081	0.421202	-1.24742	down	-	-	-	-	-
Lmmn002260	551.21	389.17	552.221	C27H36O12	[M-H]-	5'-Methoxyisolariciresinol-9'-O-glucoside	Lignans and Coumarins	Lignans	-	2	3.47479e+06	3.51976e+06	2.94655e+06	0	0	0	1.90566e+06	3.06651e+06	3.62839e+06	2.15614e+06	2.4083e+06	3557225	-	-	1.86357	0.00307018	0	#DIV/0!	down	-	-	-	-	-	2.08381	0.0299069	#DIV/0!	#DIV/0!	up
pmb0302	126.03	96.97	125.024	C2H8NO3P	[M+H]+	2-Aminoethylphosphonate	Others	Others	2041-14-7	3	149503	71183.2	327045	95078.2	96705	97200.8	109148	23571.7	77727	90071.4	74397.7	50620.6	C03557	ko00440,ko01100,ko02010	-	-	-	-	-	1.13694	0.272765	0.384215	-1.38001	down	-	-	-	-	-
Lmcn003845	427.07	289.04	428.074	C21H16O10	[M-H]-	Theaflavic acid	Tannins	Tannin	30407-93-3	2	386962	573565	408108	300172	198123	289709	216345	176589	238429	198611	288875	363800	-	-	-	-	-	-	-	1.75094	0.0431595	0.461308	-1.1162	down	-	-	-	-	-
Hmqp000191	505.18	127.03	504.169	C18H32O16	[M+H]+	Planteose	Others	Saccharides	470-57-5	3	21675	20179.5	34253.8	9175.67	6124.9	1771.39	13340	10251.2	10390.3	20159.3	11012.5	18340.5	C03848	-	1.58151	0.0307371	0.224311	-2.15643	down	1.70668	0.0813237	0.446488	-1.16331	down	-	-	-	-	-
Lmsn001812	801.08	301	802.087	C34H26O23	[M-H]-	Punigluconin	Tannins	Tannin	103488-38-6	3	36755.5	238540	134355	241875	23295.8	39501.9	19465.2	36721.5	33441.7	38268.3	48250.8	68355	-	-	-	-	-	-	-	1.39903	0.207745	0.218792	-2.19237	down	-	-	-	-	-
Lahp003174	915.16	287.06	914.154	C44H34O22	[M+H]+	Theasinensin A*	Flavonoids	Flavanols	-	1	8575815	6.47484e+06	24818565	7.17334e+06	3.35394e+06	21024480	6.66672e+06	4.19237e+06	8284280	10717285	10869910	5.98402e+06	-	-	-	-	-	-	-	1.04806	0.355306	0.480154	-1.05843	down	-	-	-	-	-
Lmfp004055	435.09	303.05	434.085	C20H18O11	[M+H]+	Morin-3-O-xyloside*	Flavonoids	Flavonols	-	3	1028705	503421	717366	1186595	745285	357006	239200	273797	463465	433968	562780	801773	-	-	-	-	-	-	-	1.55849	0.0913308	0.434081	-1.20396	down	1.45562	0.203317	0.42661	-1.22901	down
Lmhp009187	440.28	299.26	439.27	C20H42NO7P	[M+H]+	LysoPE 15:0*	Lipids	LPE	-	3	15252.3	65373.7	33863.2	17076.1	20954.9	15353.2	13689.7	37087.8	10532.4	8678.3	16952.1	13668.1	-	-	1.07172	0.297802	0.466282	-1.10072	down	-	-	-	-	-	-	-	-	-	-
Wafn003633	391.2	161.05	392.205	C18H32O9	[M-H]-	1-O-Acetyl-Glucopyranose 6-Hydroxydecanoate	Others	Saccharides	-	3	19041.2	26768	32392.8	14513.9	21432	8931.13	20005	34186.4	41389.6	16958.8	28782.3	33272.9	-	-	-	-	-	-	-	-	-	-	-	-	1.57363	0.0966581	2.12984	1.09074	up
CYp002734	617.16	471.096	616.154	C28H28N2O14	[M+H]+	1-O-Glutamoyl-4-O-Galloyl-5-O-caffeoylshikimic acid	Phenolic acids	Phenolic acids	-	3	2.17647e+06	1.54238e+06	1.77191e+06	989102	867516	1.55306e+06	0	0	0	849974	504643	504749	-	-	-	-	-	-	-	1.88318	0.0101009	0	#DIV/0!	down	2.08414	0.032835	0	#DIV/0!	down
Lmfp003403	481.1	319.05	480.09	C21H20O13	[M+H]+	Quercetagetin-7-O-glucoside(Quercetagitrin)*	Flavonoids	Flavonols	548-75-4	1	16946275	18897650	919630	22523820	7.00927e+06	6.53663e+06	5.48902e+06	4.42024e+06	3.76939e+06	6341510	3.21299e+06	5740105	-	-	-	-	-	-	-	-	-	-	-	-	1.45193	0.290705	0.379228	-1.39886	down
Lmmp001947	481.1	319.05	480.09	C21H20O13	[M+H]+	Gossypetin-3-O-glucoside*	Flavonoids	Flavonols	-	1	16946275	18897650	919630	22523820	7.00927e+06	6.53663e+06	5.48902e+06	4.42024e+06	3.76939e+06	6341510	3.21299e+06	5740105	-	-	-	-	-	-	-	-	-	-	-	-	1.45193	0.290705	0.379228	-1.39886	down
HJN104	481.14	319.08	482.106	C21H22O13	[M-H]-	Dihydromyricetin-3-O-glucoside	Flavonoids	Flavanonols	-	3	61685	43345	25005	0	0	0	37765.9	70347.1	46680	240205	183455	121725	-	-	1.8469	0.0548153	0	#DIV/0!	down	-	-	-	-	-	2.07783	0.0337132	#DIV/0!	#DIV/0!	up
Lmmp002995	713.15	303.06	712.149	C30H32O20	[M+H]+	Quercetin-7-O-(2''-malonyl)glucosyl-5-O-glucoside	Flavonoids	Flavonols	-	3	266920	104646	92030.6	47805	98890.8	79036	113155	81943.3	59538.2	80637.9	55611.6	109331	-	-	1.16967	0.292411	0.486914	-1.03826	down	-	-	-	-	-	-	-	-	-	-
Wchn003509	359.1	239.06	360.106	C15H20O10	[M-H]-	Syringoyl-D-Glucose	Phenolic acids	Phenolic acids	-	3	70020	36094.4	43197.2	24238.9	19505.7	27849.3	23927.8	18466.7	25191.3	14122.1	27723.9	27018.4	-	-	1.57433	0.12231	0.479493	-1.06042	down	1.63294	0.113549	0.452649	-1.14354	down	-	-	-	-	-
MWSHY0136	449.108	287.055	448.101	C21H20O11	[M+H]+	Kaempferol-3-O-glucoside (Astragalin)*	Flavonoids	Flavonols	480-10-4	1	1.17014e+07	8.7262e+06	26680605	7.44285e+06	2819310	1.06274e+07	2.09064e+07	1.64946e+07	1.48282e+07	8.77785e+06	4.63976e+06	9.24851e+06	C12249	ko00944,ko01110	1.16783	0.252693	0.443438	-1.1732	down	-	-	-	-	-	1.6453	0.0246708	2.50025	1.32207	up
Lmsp003655	521.2	131.05	520.194	C26H32O11	[M+H]+	Dehydrodiconiferyl alcohol-gamma'-O-glucoside	Lignans and Coumarins	Lignans	-	3	8358435	1.11451e+06	2671500	1.38445e+06	1.35714e+06	8157245	1887430	588508	1.2662e+06	940086	620212	492267	-	-	-	-	-	-	-	1.09155	0.330556	0.308136	-1.69836	down	1.04399	0.402536	0.343352	-1.54224	down
Lmbn004790	209.08	179.03	210.089	C11H14O4	[M-H]-	Methyl 3-(3-hydroxy-4-methoxyphenyl)propanoate*	Phenolic acids	Phenolic acids	129150-61-4	3	8687.67	26675	50015	51680	11670	14156.4	5005	16675	8069.38	40432.4	19719.2	32089.4	-	-	-	-	-	-	-	1.15145	0.257635	0.348444	-1.521	down	1.22791	0.34356	0.383831	-1.38146	down
Lmcn005735	623.2	315.08	624.205	C29H36O15	[M-H]-	Methylhesperidin	Flavonoids	Flavanones	11013-97-1	3	58350	65020	35010	50114.3	21666.5	26675	28340	16490.5	33340	50242.7	30016.6	61956.7	C17393	-	-	-	-	-	-	1.46852	0.0792533	0.493563	-1.01869	down	-	-	-	-	-
Lmdp004892	535.11	287.05	534.101	C24H22O14	[M+H]+	Kaempferol-3-O-(6''-malonyl)galactoside*	Flavonoids	Flavonols	-	1	0	0	0	1.58573e+07	2.13929e+07	32715885	2.30256e+07	1.79966e+07	1.3979e+07	1.16253e+07	5565020	9.11353e+06	-	-	1.86222	0.0423975	#DIV/0!	#DIV/0!	up	1.88346	0.0197726	#DIV/0!	#DIV/0!	up	-	-	-	-	-
pmp000587	535.11	287.05	534.101	C24H22O14	[M+H]+	Luteolin-7-O-(6''-malonyl)glucoside*	Flavonoids	Flavones	-	1	0	0	0	1.58573e+07	2.13929e+07	32715885	2.30256e+07	1.79966e+07	1.3979e+07	1.16253e+07	5565020	9.11353e+06	C10103	-	1.86222	0.0423975	#DIV/0!	#DIV/0!	up	1.88346	0.0197726	#DIV/0!	#DIV/0!	up	-	-	-	-	-
HJAP134	581.18	257.08	580.179	C27H32O14	[M+H]+	Pinocembrin-7-O-sophoroside	Flavonoids	Flavanones	-	3	57269.1	50069.2	112982	94045.8	75299.6	170475	149741	245215	323705	173445	134957	83094	-	-	-	-	-	-	-	1.62976	0.065377	3.26189	1.70571	up	1.56873	0.11238	2.11482	1.08054	up
Sazp004376	533.2	167.07	532.194	C27H32O11	[M+H]+	Phyllamyricoside C	Lignans and Coumarins	Lignans	-	2	276940	79575.5	75875.2	50241.2	131735	190130	53350	38508.8	106710	91881.1	135070	63939.2	-	-	-	-	-	-	-	1.0327	0.362604	0.459235	-1.1227	down	-	-	-	-	-
Layp006277	585.23	359.15	584.226	C31H36O11	[M+H]+	Hedyotol C	Lignans and Coumarins	Lignans	-	1	264409	169000	102519	660250	259580	280147	231180	215058	289650	1.31098e+06	1.33291e+06	622680	-	-	1.29397	0.225402	2.23906	1.16289	up	-	-	-	-	-	-	-	-	-	-
pmn001370	681.24	519.19	682.247	C32H42O16	[M-H]-	Pinoresinol-4,4'-O-diglucoside	Lignans and Coumarins	Lignans	63902-38-5	3	27036.8	20844.3	8619.83	53350	35305.9	50769.2	17230.3	22416.7	25393.9	21757.4	28106.3	12690.3	-	-	1.49508	0.0241094	2.46766	1.30314	up	-	-	-	-	-	1.90138	0.0330601	0.466494	-1.10007	down
MWSmce598	829.28	325.11	828.275	C30H52O26	[M+H]+	Maltopentaose	Others	Saccharides	34620-76-3	3	32351.8	28137.6	40393.7	30584.8	39900	14088	60035	73355	60020	50207.3	36675	22650.7	-	-	-	-	-	-	-	-	-	-	-	-	1.70739	0.022003	2.28691	1.1934	up
pme1119	269.09	137.05	268.081	C10H12N4O5	[M+H]+	Inosine	Nucleotides and derivatives	Nucleotides and derivatives	58-63-9	3	95257.4	268590	116881	63350	97567.2	65020	67355.2	91162.2	76690	25166.5	49384	57569	C00294	ko00230,ko01100,ko01232,ko02010	1.2944	0.25723	0.46999	-1.0893	down	1.28088	0.271241	0.489273	-1.03129	down	-	-	-	-	-
Zbsp105239	689.21	331.08	688.2	C33H36O16	[M+H]+	Tricin-7-O-(4'-O-glucoside)-guaiacylglycerol-ether*	Flavonoids	Flavones	-	2	22626.8	20005	19805.4	31675	28340	98370	28547.8	26675	19542.2	337199	606295	316095	-	-	1.28676	0.295817	2.53671	1.34296	up	-	-	-	-	-	1.21097	0.345877	0.472046	-1.083	down
pmp000596	627.16	465.1	626.148	C27H30O17	[M+H]+	Quercetin-3-O-(2''-O-galactosyl)glucoside	Flavonoids	Flavonols	56782-99-1	2	839135	671585	384427	431273	961575	1090835	253565	388892	586210	5132550	2.70035e+06	2.78769e+06	-	-	-	-	-	-	-	-	-	-	-	-	1.4075	0.162389	0.494696	-1.01539	down
pmb1912	474.17	327.12	473.166	C20H23N7O7	[M+H]+	10-Formyltetrahydrofolic Acid	Alkaloids	Alkaloids	2800-34-2	2	1.28674e+07	6.83455e+06	1.23794e+07	1.87823e+07	3.47078e+07	1.34583e+07	2.41995e+07	2.16456e+07	2.22401e+07	1.51857e+07	8.749e+06	2.02702e+07	C00234	ko00670,ko00970,ko01100,ko01200,ko01240	1.32333	0.203845	2.08683	1.06131	up	1.66279	0.0149083	2.12227	1.08561	up	-	-	-	-	-
CYp003309	645.191	175.109	644.185	C30H32N2O14	[M+H]+	4'-O-Methyl-6-hydroxygallocatechin 3-O-(N-Ethylglutamine ester) 3'-Gallate	Flavonoids	Flavanols	-	3	2.78231e+07	1.63464e+07	9.69284e+06	110123035	39732910	2.18967e+07	31954495	3.01093e+07	50027890	1.23945e+07	9.44703e+06	20924535	-	-	1.25669	0.280139	3.18874	1.67298	up	1.42814	0.0809303	2.08108	1.05733	up	-	-	-	-	-
MWS0274	165.06	119.05	166.063	C9H10O3	[M-H]-	DL-3-Phenyllactic acid*	Organic acids	Organic acids	828-01-3	2	31196	85793	51889.9	29532.9	25180.7	58702.6	23795.5	20517.4	20005	41214.5	84257.4	45165.5	-	-	-	-	-	-	-	1.56069	0.159202	0.380852	-1.3927	down	-	-	-	-	-
pmn001378	519.19	357.14	520.194	C26H32O11	[M-H]-	Pinoresinol-4-O-glucoside	Lignans and Coumarins	Lignans	41607-20-9	3	451710	382244	862610	669910	876177	1358115	425258	187375	539157	294144	193654	465120	C17529	-	-	-	-	-	-	-	-	-	-	-	1.64435	0.0845486	0.396595	-1.33426	down
ZBN0010	771.198	609.148	772.206	C33H40O21	[M-H]-	Kaempferol-6,8-di-C-glucoside-7-O-glucoside*	Flavonoids	Flavonols	-	3	0	0	0	14083	13340	8347.5	17770.1	5005	13340	65020	31718.4	33340	-	-	1.84894	0.0220585	#DIV/0!	#DIV/0!	up	1.80175	0.0845478	#DIV/0!	#DIV/0!	up	-	-	-	-	-
Hmmp002169	903.25	741.2	902.269	C39H50O24	[M+H]+	Luteolin-5,7-di-O-rutinoside	Flavonoids	Flavones	-	3	60020	61352.6	120094	35528.9	35010	5005	18830.6	49362.7	25651.6	74984	76957.7	152519	-	-	1.3382	0.0894085	0.312854	-1.67644	down	1.5139	0.115057	0.388645	-1.36347	down	-	-	-	-	-
Lmmp000647	505.17	145.05	504.169	C18H32O16	[M+H]+	Glucan	Others	Saccharides	9041-22-9	2	73355	16510.3	29931.2	15289.1	15883.4	10996.3	31675	23211.4	24355	45848	68355	26901.1	-	-	1.29678	0.269965	0.352004	-1.50634	down	-	-	-	-	-	-	-	-	-	-
mws0972	131.07	85.07	132.079	C6H12O3	[M-H]-	6-Hydroxyhexanoic acid	Organic acids	Organic acids	1191-25-9	3	87679.1	211830	166770	60270.5	60958.6	86494.1	56162.5	93370	76690	53190.4	88365	135070	C06103	-	1.48276	0.134169	0.445491	-1.16653	down	1.41021	0.149567	0.485165	-1.04345	down	-	-	-	-	-
Lmmp003349	371.21	209.15	370.199	C19H30O7	[M+H]+	Byzantionoside A	Others	Ketone compounds	189109-41-9	3	400565	343879	229601	803935	661540	746960	250620	292917	1435535	1710215	681630	1085795	-	-	1.72066	0.00358225	2.27139	1.18357	up	-	-	-	-	-	-	-	-	-	-
pmb0128	213.18	81.07	212.178	C13H24O2	[M+H]+	δ-Tridecalactone	Others	Lactones	7370-92-5	3	442360	454060	147987	91975.5	211830	413940	115114	153160	250225	158425	73522.1	200145	-	-	-	-	-	-	-	1.10907	0.215302	0.496452	-1.01027	down	-	-	-	-	-
Yajp005210	221.19	81.07	220.183	C15H24O	[M+H]+	awabukinol	Terpenoids	Monoterpenoids	-	3	2.6353e+06	2.21587e+06	926340	4.35461e+06	4.54481e+06	1887430	5.28838e+06	4.10049e+06	4.56436e+06	3.03465e+06	1210125	3.26908e+06	-	-	-	-	-	-	-	1.56411	0.0156946	2.41509	1.27208	up	-	-	-	-	-
ZBN0160	461.072	328.022	462.08	C21H18O12	[M-H]-	3,3'-O-Dimethylellagic Acid-4'-O-arabinoside	Tannins	Tannin	-	3	41680	36675	10198.2	15005	55015	8261.99	8340	15872.3	6670	245579	653165	459075	-	-	-	-	-	-	-	1.26067	0.180781	0.348743	-1.51977	down	1.00937	0.392429	0.394501	-1.3419	down
Zmtp102903	419.1	287.06	418.09	C20H18O10	[M+H]+	Juglanin	Flavonoids	Flavonols	-	1	1.69474e+07	9.16598e+06	63248575	1.7343e+07	1.07417e+07	5.71344e+06	6.24702e+06	1.22288e+07	6.99944e+06	1.21502e+07	5.70666e+06	5.74495e+06	-	-	-	-	-	-	-	1.1889	0.333998	0.285079	-1.81056	down	-	-	-	-	-
Lahp003530	899.17	287.05	898.159	C44H34O21	[M+H]+	Theasinensin F	Flavonoids	Flavanols	116329-55-6	1	6.62259e+06	23722650	23423525	6597775	8.72499e+06	4.88759e+06	1.07817e+07	5552895	3.80512e+06	4.48253e+06	6.26668e+06	2.17915e+06	-	-	1.27775	0.18238	0.375875	-1.41167	down	1.24877	0.176265	0.374562	-1.41672	down	-	-	-	-	-
CYp006226	582.275	137.133	564.242	C25H40O14	[M+NH4]+	3,7-Dimethyl-2,6-octadienyl 6-O-(6''-MalonylGlucopyranosyl)-Beta-D-glucopyranoside	Others	Others	-	3	26828	62665.5	9143.34	50589.5	48363.5	49200.1	131950	58350	56937.8	18793.4	6540.71	13332.9	-	-	-	-	-	-	-	1.2744	0.179498	2.50654	1.3257	up	-	-	-	-	-
CYp002910	604.163	134.081	603.159	C28H29NO14	[M+H]+	3'-O-Methyl-6-hydroxygallocatechin 3-O-(2-Amino-5-hydroxypentanoate)	Flavonoids	Flavanols	-	3	163430	116720	111498	90035	42400.1	75025	67423.4	37974.5	68739	38714.1	81695	113385	-	-	-	-	-	-	-	1.65148	0.0280012	0.444626	-1.16934	down	-	-	-	-	-
Lazn002213	409.15	165.06	410.158	C20H26O9	[M-H]-	1-(4-Hydroxy-3-methoxyphenyl)-2-[4-(1,2,3-trihydroxypropyl)-2-methoxyphenoxy]-1,3-propanediol*	Lignans and Coumarins	Lignans	-	2	73888.4	44581.3	45879.3	81293.5	118851	130408	66876.7	105841	66832	119140	239790	103833	-	-	1.58574	0.0432236	2.01128	1.00812	up	-	-	-	-	-	-	-	-	-	-
Wbtn005631	405.08	243.03	406.09	C19H18O10	[M-H]-	1,3,7-trihydroxy-2-[3,4,5-trihydroxy-6-(hydroxymethyl)oxan-2-yl]xanthen-9-one	Flavonoids	Other Flavonoids	-	3	491777	864285	1363165	511250	388854	423726	368519	735230	444086	902860	379516	456623	-	-	1.35054	0.204683	0.486841	-1.03848	down	-	-	-	-	-	-	-	-	-	-
